# Supplementary material for: Bis(μ-biphenyl-2,2′-dicarboxyl­ato)bis­[aqua­(4,4′-dimethyl-2,2′-bipyridine-κ2 N,N′)copper(II)]
Source: Acta Crystallogr Sect E Struct Rep Online. 2009 Oct 17;65(Pt 11):m1360. doi: 10.1107/S1600536809040628 (PMC2971185; doi:10.1107/S1600536809040628)
Supplement: Supplementary file 1 [file e-65-m1360-sup1.cif]

##############################################################################
###                                                                        ###
###        Electronic paper (Acta Crystallographica Section E)             ###
###                                                                        ###
##############################################################################
#                                                                            #
# This CIF contains the data in a paper accepted for publication in Acta     #
# Crystallographica Section E. It conforms to the requirements of Notes      #
# for Authors for Section E, and has been peer reviewed under the auspices   #
# of the IUCr Commission on Journals.                                        #
#                                                                            #
# Full details of the Crystallographic Information File format               #
# are given in the paper "The Crystallographic Information File (CIF):       #
# a New Standard Archive File for Crystallography" by S. R. Hall, F. H.      #
# Allen and I. D. Brown [Acta Cryst. (1991), A47, 655-685].                  #
#                                                                            #
# The current version of the core CIF dictionary is obtainable from          #
# ftp://ftp.iucr.org/pub/cif_core.dic. The current version number is 2.4.    #
#                                                                            #
# Software is freely available for graphical display of the structure(s) in  #
# this CIF.  For information consult the CIF home page http://www.iucr.org/  #
# cif/home.html                                                              #
#                                                                            #
# This file may be used for bona fide research purposes within the           #
# scientific community so long as proper attribution is given to the journal # 
# article from which it was obtained.                                        #
#                                                                            #
##############################################################################
                                             
data_I
_audit_creation_method     SHELXL-97
_chemical_name_systematic
;
Bis(\m-biphenyl-2,2'-dicarboxylato)bis[aqua(4,4'-dimethyl-2,2'-
bipyridine)copper(II)]
;
_chemical_name_common     ?
_chemical_formula_moiety     'C52 H44 Cd2 N4 O10'
_chemical_formula_sum     'C52 H44 Cd2 N4 O10'
_chemical_formula_iupac     '[Cu2 (C14 H8 O4)2 (C12 H12 N2)2 (H2 O)2]'
_chemical_formula_weight     1109.71
_chemical_melting_point     ?
_symmetry_cell_setting     monoclinic
_symmetry_space_group_name_H-M     'C 2/c'
_symmetry_space_group_name_Hall     '-C 2yc'
loop_
    _symmetry_equiv_pos_as_xyz
    'x, y, z'
    '-x, y, -z+1/2'
    'x+1/2, y+1/2, z'
    '-x+1/2, y+1/2, -z+1/2'
    '-x, -y, -z'
    'x, -y, z-1/2'
    '-x+1/2, -y+1/2, -z'
    'x+1/2, -y+1/2, z-1/2'
_cell_length_a     17.104(3)
_cell_length_b     15.395(2)
_cell_length_c     18.289(3)
_cell_angle_alpha     90.00
_cell_angle_beta     104.413(3)
_cell_angle_gamma     90.00
_cell_volume     4664.2(13)
_cell_formula_units_Z     4
_cell_measurement_reflns_used     3688
_cell_measurement_theta_min     2.646
_cell_measurement_theta_max     27.2515
_cell_measurement_temperature     296(2)
_exptl_crystal_description     block
_exptl_crystal_colour     colourless
_exptl_crystal_size_max     0.26
_exptl_crystal_size_mid     0.24
_exptl_crystal_size_min     0.22
_exptl_crystal_density_diffrn     1.580
_exptl_crystal_density_meas     ?
_exptl_crystal_density_method     'not measured'
_exptl_crystal_F_000     2240
_exptl_absorpt_coefficient_mu     0.977
_exptl_absorpt_correction_type     multi-scan
_exptl_absorpt_process_details     '(SADABS; Bruker, 2005)'
_exptl_absorpt_correction_T_min     0.7853
_exptl_absorpt_correction_T_max     0.8138
_exptl_special_details
;
;
_diffrn_ambient_temperature     296(2)
_diffrn_radiation_type     MoK\a
_diffrn_radiation_wavelength     0.71073
_diffrn_radiation_source     'fine-focus sealed tube'
_diffrn_radiation_monochromator     graphite
_diffrn_measurement_device_type     'Bruker SMART APEXII CCD area-detector'
_diffrn_measurement_method     '\f and \w'
_diffrn_detector_area_resol_mean     ?
_diffrn_reflns_number     13512
_diffrn_reflns_av_R_equivalents     0.0599
_diffrn_reflns_av_sigmaI/netI     0.0591
_diffrn_reflns_theta_min     1.81
_diffrn_reflns_theta_max     26.00
_diffrn_reflns_theta_full     26.00
_diffrn_measured_fraction_theta_max     1.000
_diffrn_measured_fraction_theta_full     1.000
_diffrn_reflns_limit_h_min     -21
_diffrn_reflns_limit_h_max     20
_diffrn_reflns_limit_k_min     -18
_diffrn_reflns_limit_k_max     12
_diffrn_reflns_limit_l_min     -22
_diffrn_reflns_limit_l_max     22
_diffrn_standards_number     ?
_diffrn_standards_interval_count     ?
_diffrn_standards_interval_time     ?
_diffrn_standards_decay_%     ?
_refine_special_details
;
Refinement of <i>F</i>^2^ against ALL reflections. The weighted <i>R</i>-factor
<i>wR</i> and goodness of fit <i>S</i> are based on <i>F</i>^2^, conventional
<i>R</i>-factors <i>R</i> are based on <i>F</i>, with <i>F</i> set to zero for
negative <i>F</i>^2^. The threshold expression of <i>F</i>^2^ >
\s(<i>F</i>^2^) is used only for calculating <i>R</i>-factors(gt) <i>etc</i>.
and is not relevant to the choice of reflections for refinement.
<i>R</i>-factors based on <i>F</i>^2^ are statistically about twice as large
as those based on <i>F</i>, and <i>R</i>- factors based on ALL data will be
even larger.
;
_reflns_number_total     4594
_reflns_number_gt     3108
_reflns_threshold_expression     I>2\s(I)
_refine_ls_structure_factor_coef     Fsqd
_refine_ls_matrix_type     full
_refine_ls_R_factor_all     0.0758
_refine_ls_R_factor_gt     0.0469
_refine_ls_wR_factor_gt     0.1008
_refine_ls_wR_factor_ref     0.1086
_refine_ls_goodness_of_fit_ref     0.929
_refine_ls_restrained_S_all     0.959
_refine_ls_number_reflns     4594
_refine_ls_number_parameters     310
_refine_ls_number_restraints     12
_refine_ls_hydrogen_treatment     constr
_refine_ls_weighting_scheme     calc
_refine_ls_weighting_details
                 'calc w=1/[\s^2^(Fo^2^)+(0.0562P)^2^] where P=(Fo^2^+2Fc^2^)/3'
_atom_sites_solution_hydrogens     geom
_atom_sites_solution_primary     direct
_atom_sites_solution_secondary     difmap
_refine_ls_shift/su_max     0.001
_refine_ls_shift/su_mean     0.000
_refine_diff_density_max     0.869
_refine_diff_density_min     -0.327
_refine_ls_extinction_method     none
_refine_ls_extinction_coef     ?
loop_
    _atom_type_symbol
    _atom_type_description
    _atom_type_scat_dispersion_real
    _atom_type_scat_dispersion_imag
    _atom_type_scat_source
    'C' 'C' 0.0033 0.0016
                         'International Tables Vol C Tables 4.2.6.8 and 6.1.1.4'
    'H' 'H' 0.0000 0.0000
                         'International Tables Vol C Tables 4.2.6.8 and 6.1.1.4'
    'N' 'N' 0.0061 0.0033
                         'International Tables Vol C Tables 4.2.6.8 and 6.1.1.4'
    'O' 'O' 0.0106 0.0060
                         'International Tables Vol C Tables 4.2.6.8 and 6.1.1.4'
    'Cd' 'Cd' -0.8075 1.2024
                         'International Tables Vol C Tables 4.2.6.8 and 6.1.1.4'
_computing_data_collection     'APEX2 (Bruker, 2005)'
_computing_cell_refinement     'SAINT (Bruker, 2005)'
_computing_data_reduction     'SAINT (Bruker, 2005)'
_computing_structure_solution     'SHELXS97 (Sheldrick, 2008)'
_computing_structure_refinement     'SHELXL97 (Sheldrick, 2008)'
_computing_molecular_graphics     'SHELXTL (Sheldrick, 2008)'
_computing_publication_material     'SHELXTL (Sheldrick, 2008)'
loop_
    _atom_site_type_symbol
    _atom_site_label
    _atom_site_fract_x
    _atom_site_fract_y
    _atom_site_fract_z
    _atom_site_U_iso_or_equiv
    _atom_site_adp_type
    _atom_site_calc_flag
    _atom_site_refinement_flags
    _atom_site_occupancy
    _atom_site_disorder_assembly
    _atom_site_disorder_group
    Cd Cd1 0.13088(2) 0.599652(19) 0.344239(17) 0.05361(14) Uani d . 1 . .
    N N1 0.1810(2) 0.5542(2) 0.4686(2) 0.0615(10) Uani d . 1 . .
    N N2 0.2592(2) 0.6574(2) 0.39215(19) 0.0516(9) Uani d . 1 . .
    O O1 0.11652(18) 0.67905(18) 0.23068(16) 0.0602(8) Uani d . 1 . .
    O O2 0.0871(2) 0.74927(19) 0.32546(17) 0.0611(8) Uani d . 1 . .
    O O3 0.1387(2) 0.4729(2) 0.2927(3) 0.0977(12) Uani d U 1 . .
    O O4 0.0538(2) 0.41826(19) 0.1917(2) 0.0701(10) Uani d . 1 . .
    O O1W 0.00362(18) 0.57274(19) 0.35468(17) 0.0611(8) Uani d . 1 . .
    H H1WA -0.0326 0.6100 0.3365 0.073 Uiso d R 1 . .
    H H1WB -0.0137 0.5234 0.3371 0.073 Uiso d R 1 . .
    C C1 0.0942(3) 0.7474(3) 0.2590(3) 0.0527(11) Uani d . 1 . .
    C C2 0.0782(3) 0.8273(3) 0.2111(2) 0.0537(11) Uani d . 1 . .
    C C3 0.1193(3) 0.8370(3) 0.1546(3) 0.0677(14) Uani d . 1 . .
    H H3 0.1545 0.7937 0.1473 0.081 Uiso calc R 1 . .
    C C4 0.1087(4) 0.9095(3) 0.1096(3) 0.0825(17) Uani d . 1 . .
    H H4 0.1387 0.9161 0.0740 0.099 Uiso calc R 1 . .
    C C5 0.0541(4) 0.9725(3) 0.1166(3) 0.0813(16) Uani d . 1 . .
    H H5 0.0455 1.0205 0.0848 0.098 Uiso calc R 1 . .
    C C6 0.0121(3) 0.9632(3) 0.1716(3) 0.0685(14) Uani d . 1 . .
    H H6 -0.0245 1.0060 0.1769 0.082 Uiso calc R 1 . .
    C C7 0.0232(3) 0.8913(2) 0.2195(3) 0.0540(11) Uani d . 1 . .
    C C8 0.0959(3) 0.4138(3) 0.2577(4) 0.0675(15) Uani d . 1 . .
    C C9 0.0975(3) 0.3293(3) 0.3005(3) 0.0578(12) Uani d . 1 . .
    C C10 0.1638(4) 0.3135(4) 0.3615(4) 0.0935(19) Uani d . 1 . .
    H H10 0.2047 0.3546 0.3747 0.112 Uiso calc R 1 . .
    C C11 0.1687(5) 0.2361(5) 0.4026(4) 0.114(2) Uani d U 1 . .
    H H11 0.2144 0.2245 0.4411 0.137 Uiso calc R 1 . .
    C C12 0.1072(5) 0.1780(4) 0.3865(4) 0.101(2) Uani d . 1 . .
    H H12 0.1096 0.1276 0.4151 0.121 Uiso calc R 1 . .
    C C13 0.0428(3) 0.1938(3) 0.3290(3) 0.0691(14) Uani d . 1 . .
    H H13 0.0007 0.1538 0.3194 0.083 Uiso calc R 1 . .
    C C14 0.0357(3) 0.2671(2) 0.2827(2) 0.0491(10) Uani d . 1 . .
    C C15 0.2960(3) 0.7114(3) 0.3534(2) 0.0619(12) Uani d . 1 . .
    H H15 0.2725 0.7195 0.3023 0.074 Uiso calc R 1 . .
    C C16 0.3658(3) 0.7551(3) 0.3848(3) 0.0577(12) Uani d . 1 . .
    H H16 0.3882 0.7925 0.3556 0.069 Uiso calc R 1 . .
    C C17 0.4026(3) 0.7432(3) 0.4598(2) 0.0523(11) Uani d . 1 . .
    C C18 0.3652(3) 0.6872(3) 0.4998(2) 0.0514(11) Uani d . 1 . .
    H H18 0.3882 0.6778 0.5508 0.062 Uiso calc R 1 . .
    C C19 0.2946(3) 0.6456(2) 0.4655(2) 0.0446(10) Uani d . 1 . .
    C C20 0.2522(3) 0.5850(2) 0.5076(3) 0.0484(11) Uani d . 1 . .
    C C21 0.2842(3) 0.5611(3) 0.5819(3) 0.0575(12) Uani d . 1 . .
    H H21 0.3336 0.5840 0.6080 0.069 Uiso calc R 1 . .
    C C22 0.2441(3) 0.5040(3) 0.6179(3) 0.0589(12) Uani d . 1 . .
    C C23 0.1719(3) 0.4713(3) 0.5762(3) 0.0750(15) Uani d . 1 . .
    H H23 0.1435 0.4311 0.5974 0.090 Uiso calc R 1 . .
    C C24 0.1423(3) 0.4981(3) 0.5035(3) 0.0761(15) Uani d . 1 . .
    H H24 0.0927 0.4763 0.4766 0.091 Uiso calc R 1 . .
    C C25 0.4800(3) 0.7895(3) 0.4962(3) 0.0717(14) Uani d . 1 . .
    H H25A 0.4703 0.8509 0.4960 0.108 Uiso calc R 1 . .
    H H25B 0.5196 0.7774 0.4685 0.108 Uiso calc R 1 . .
    H H25C 0.4994 0.7698 0.5473 0.108 Uiso calc R 1 . .
    C C26 0.2776(3) 0.4777(4) 0.6985(3) 0.0843(16) Uani d . 1 . .
    H H26A 0.3136 0.4294 0.7006 0.126 Uiso calc R 1 . .
    H H26B 0.2342 0.4612 0.7203 0.126 Uiso calc R 1 . .
    H H26C 0.3066 0.5256 0.7263 0.126 Uiso calc R 1 . .
loop_
    _atom_site_aniso_label
    _atom_site_aniso_U_11
    _atom_site_aniso_U_22
    _atom_site_aniso_U_33
    _atom_site_aniso_U_12
    _atom_site_aniso_U_13
    _atom_site_aniso_U_23
    Cd1 0.0639(3) 0.0397(2) 0.0639(2) -0.00834(15) 0.02867(18) -0.00204(16)
    N1 0.068(3) 0.050(2) 0.073(3) -0.012(2) 0.031(2) 0.012(2)
    N2 0.062(2) 0.044(2) 0.057(2) -0.0098(17) 0.0290(18) 0.0006(17)
    O1 0.074(2) 0.0420(17) 0.073(2) 0.0006(15) 0.0356(17) -0.0078(15)
    O2 0.078(2) 0.0476(17) 0.068(2) 0.0056(15) 0.0378(17) 0.0039(15)
    O3 0.087(2) 0.070(2) 0.150(3) -0.021(2) 0.057(2) -0.040(2)
    O4 0.084(3) 0.0377(18) 0.106(3) -0.0016(17) 0.058(2) -0.0019(19)
    O1W 0.065(2) 0.0444(16) 0.080(2) -0.0043(15) 0.0306(17) -0.0008(16)
    C1 0.055(3) 0.039(2) 0.073(3) -0.0036(19) 0.033(2) 0.001(2)
    C2 0.063(3) 0.042(2) 0.065(3) -0.007(2) 0.032(2) -0.002(2)
    C3 0.082(4) 0.054(3) 0.080(3) -0.004(3) 0.045(3) 0.003(3)
    C4 0.113(5) 0.073(4) 0.078(4) -0.014(3) 0.054(3) 0.009(3)
    C5 0.115(5) 0.050(3) 0.087(4) -0.005(3) 0.040(3) 0.017(3)
    C6 0.088(4) 0.041(3) 0.083(3) -0.002(2) 0.035(3) 0.008(2)
    C7 0.063(3) 0.035(2) 0.068(3) -0.005(2) 0.025(2) 0.000(2)
    C8 0.062(3) 0.044(3) 0.116(5) -0.009(2) 0.057(3) -0.029(3)
    C9 0.058(3) 0.053(3) 0.069(3) 0.005(2) 0.027(2) -0.026(2)
    C10 0.067(4) 0.093(5) 0.117(5) 0.003(3) 0.017(4) -0.044(4)
    C11 0.116(5) 0.116(5) 0.093(4) 0.045(5) -0.008(4) -0.020(4)
    C12 0.125(6) 0.089(5) 0.082(4) 0.030(4) 0.013(4) -0.001(4)
    C13 0.090(4) 0.052(3) 0.069(3) 0.017(3) 0.026(3) 0.003(3)
    C14 0.061(3) 0.035(2) 0.058(3) 0.0070(19) 0.0269(19) -0.0053(19)
    C15 0.072(3) 0.065(3) 0.055(3) -0.009(3) 0.029(2) 0.012(2)
    C16 0.066(3) 0.049(3) 0.068(3) -0.010(2) 0.037(3) 0.008(2)
    C17 0.066(3) 0.036(2) 0.065(3) -0.003(2) 0.036(2) -0.004(2)
    C18 0.062(3) 0.047(2) 0.052(2) -0.003(2) 0.027(2) -0.003(2)
    C19 0.056(3) 0.032(2) 0.055(3) 0.0018(19) 0.031(2) -0.0006(19)
    C20 0.056(3) 0.036(2) 0.062(3) 0.0020(19) 0.032(2) 0.001(2)
    C21 0.066(3) 0.052(3) 0.064(3) -0.001(2) 0.034(2) 0.008(2)
    C22 0.069(3) 0.054(3) 0.068(3) 0.006(2) 0.042(3) 0.010(2)
    C23 0.083(4) 0.068(3) 0.087(4) -0.013(3) 0.045(3) 0.025(3)
    C24 0.068(3) 0.070(3) 0.096(4) -0.016(3) 0.030(3) 0.020(3)
    C25 0.077(4) 0.068(3) 0.077(3) -0.023(3) 0.033(3) -0.007(3)
    C26 0.106(4) 0.083(4) 0.079(4) -0.003(3) 0.050(3) 0.022(3)
_geom_special_details
;
All e.s.d.'s (except the e.s.d. in the dihedral angle between two l.s. planes)
are estimated using the full covariance matrix. The cell e.s.d.'s are taken
into account individually in the estimation of e.s.d.'s in distances, angles
and torsion angles; correlations between e.s.d.'s in cell parameters are only
used when they are defined by crystal symmetry. An approximate (isotropic)
treatment of cell e.s.d.'s is used for estimating e.s.d.'s involving l.s.
planes.
;
loop_
    _geom_bond_atom_site_label_1
    _geom_bond_atom_site_label_2
    _geom_bond_site_symmetry_2
    _geom_bond_distance
    _geom_bond_publ_flag
    Cd1 O3 . 2.186(4) ?
    Cd1 O1W . 2.270(3) ?
    Cd1 N2 . 2.327(3) ?
    Cd1 N1 . 2.329(4) ?
    Cd1 O1 . 2.369(3) ?
    Cd1 O2 . 2.420(3) ?
    N1 C20 . 1.335(6) ?
    N1 C24 . 1.343(5) ?
    N2 C19 . 1.339(5) ?
    N2 C15 . 1.346(5) ?
    O1 C1 . 1.272(5) ?
    O2 C1 . 1.252(5) ?
    O3 C8 . 1.240(6) ?
    O4 C8 . 1.244(6) ?
    O1W H1WA . 0.8498 ?
    O1W H1WB . 0.8499 ?
    C1 C2 . 1.495(6) ?
    C2 C3 . 1.395(6) ?
    C2 C7 . 1.397(6) ?
    C3 C4 . 1.372(6) ?
    C3 H3 . 0.9300 ?
    C4 C5 . 1.374(7) ?
    C4 H4 . 0.9300 ?
    C5 C6 . 1.382(7) ?
    C5 H5 . 0.9300 ?
    C6 C7 . 1.394(6) ?
    C6 H6 . 0.9300 ?
    C7 C7 2 1.524(8) ?
    C8 C9 . 1.515(7) ?
    C9 C10 . 1.400(8) ?
    C9 C14 . 1.403(6) ?
    C10 C11 . 1.400(9) ?
    C10 H10 . 0.9300 ?
    C11 C12 . 1.357(9) ?
    C11 H11 . 0.9300 ?
    C12 C13 . 1.342(8) ?
    C12 H12 . 0.9300 ?
    C13 C14 . 1.397(6) ?
    C13 H13 . 0.9300 ?
    C14 C14 2 1.482(8) ?
    C15 C16 . 1.366(6) ?
    C15 H15 . 0.9300 ?
    C16 C17 . 1.371(6) ?
    C16 H16 . 0.9300 ?
    C17 C18 . 1.386(5) ?
    C17 C25 . 1.505(6) ?
    C18 C19 . 1.373(6) ?
    C18 H18 . 0.9300 ?
    C19 C20 . 1.506(5) ?
    C20 C21 . 1.382(6) ?
    C21 C22 . 1.380(6) ?
    C21 H21 . 0.9300 ?
    C22 C23 . 1.375(7) ?
    C22 C26 . 1.499(6) ?
    C23 C24 . 1.364(7) ?
    C23 H23 . 0.9300 ?
    C24 H24 . 0.9300 ?
    C25 H25A . 0.9600 ?
    C25 H25B . 0.9600 ?
    C25 H25C . 0.9600 ?
    C26 H26A . 0.9600 ?
    C26 H26B . 0.9600 ?
    C26 H26C . 0.9600 ?
loop_
    _geom_angle_atom_site_label_1
    _geom_angle_atom_site_label_2
    _geom_angle_atom_site_label_3
    _geom_angle_site_symmetry_1
    _geom_angle_site_symmetry_3
    _geom_angle
    _geom_angle_publ_flag
    O3 Cd1 O1W . . 92.06(12) ?
    O3 Cd1 N2 . . 110.50(13) ?
    O1W Cd1 N2 . . 150.70(11) ?
    O3 Cd1 N1 . . 96.06(15) ?
    O1W Cd1 N1 . . 89.48(12) ?
    N2 Cd1 N1 . . 70.32(12) ?
    O3 Cd1 O1 . . 95.00(13) ?
    O1W Cd1 O1 . . 106.00(11) ?
    N2 Cd1 O1 . . 90.88(11) ?
    N1 Cd1 O1 . . 160.61(12) ?
    O3 Cd1 O2 . . 147.01(15) ?
    O1W Cd1 O2 . . 85.21(10) ?
    N2 Cd1 O2 . . 85.37(12) ?
    N1 Cd1 O2 . . 116.74(12) ?
    O1 Cd1 O2 . . 54.80(9) ?
    C20 N1 C24 . . 117.8(4) ?
    C20 N1 Cd1 . . 118.7(3) ?
    C24 N1 Cd1 . . 123.5(4) ?
    C19 N2 C15 . . 117.1(4) ?
    C19 N2 Cd1 . . 118.3(2) ?
    C15 N2 Cd1 . . 124.0(3) ?
    C1 O1 Cd1 . . 92.7(2) ?
    C1 O2 Cd1 . . 90.8(2) ?
    C8 O3 Cd1 . . 141.8(3) ?
    Cd1 O1W H1WA . . 117.7 ?
    Cd1 O1W H1WB . . 112.5 ?
    H1WA O1W H1WB . . 107.7 ?
    O2 C1 O1 . . 121.7(4) ?
    O2 C1 C2 . . 120.2(4) ?
    O1 C1 C2 . . 118.1(4) ?
    C3 C2 C7 . . 118.8(4) ?
    C3 C2 C1 . . 118.0(4) ?
    C7 C2 C1 . . 123.1(4) ?
    C4 C3 C2 . . 121.1(5) ?
    C4 C3 H3 . . 119.5 ?
    C2 C3 H3 . . 119.5 ?
    C3 C4 C5 . . 120.7(5) ?
    C3 C4 H4 . . 119.7 ?
    C5 C4 H4 . . 119.7 ?
    C4 C5 C6 . . 119.0(5) ?
    C4 C5 H5 . . 120.5 ?
    C6 C5 H5 . . 120.5 ?
    C5 C6 C7 . . 121.6(5) ?
    C5 C6 H6 . . 119.2 ?
    C7 C6 H6 . . 119.2 ?
    C6 C7 C2 . . 118.8(4) ?
    C6 C7 C7 . 2 116.4(3) ?
    C2 C7 C7 . 2 124.6(3) ?
    O3 C8 O4 . . 125.9(6) ?
    O3 C8 C9 . . 115.5(6) ?
    O4 C8 C9 . . 118.7(4) ?
    C10 C9 C14 . . 118.7(5) ?
    C10 C9 C8 . . 117.9(5) ?
    C14 C9 C8 . . 123.5(4) ?
    C11 C10 C9 . . 120.3(6) ?
    C11 C10 H10 . . 119.9 ?
    C9 C10 H10 . . 119.9 ?
    C12 C11 C10 . . 120.3(6) ?
    C12 C11 H11 . . 119.8 ?
    C10 C11 H11 . . 119.8 ?
    C13 C12 C11 . . 119.4(6) ?
    C13 C12 H12 . . 120.3 ?
    C11 C12 H12 . . 120.3 ?
    C12 C13 C14 . . 123.5(6) ?
    C12 C13 H13 . . 118.2 ?
    C14 C13 H13 . . 118.2 ?
    C13 C14 C9 . . 117.6(4) ?
    C13 C14 C14 . 2 114.8(4) ?
    C9 C14 C14 . 2 127.5(3) ?
    N2 C15 C16 . . 123.9(4) ?
    N2 C15 H15 . . 118.0 ?
    C16 C15 H15 . . 118.0 ?
    C15 C16 C17 . . 119.3(4) ?
    C15 C16 H16 . . 120.4 ?
    C17 C16 H16 . . 120.4 ?
    C16 C17 C18 . . 117.0(4) ?
    C16 C17 C25 . . 120.9(4) ?
    C18 C17 C25 . . 122.1(4) ?
    C19 C18 C17 . . 121.2(4) ?
    C19 C18 H18 . . 119.4 ?
    C17 C18 H18 . . 119.4 ?
    N2 C19 C18 . . 121.5(4) ?
    N2 C19 C20 . . 116.1(4) ?
    C18 C19 C20 . . 122.4(4) ?
    N1 C20 C21 . . 121.1(4) ?
    N1 C20 C19 . . 115.9(4) ?
    C21 C20 C19 . . 123.0(4) ?
    C22 C21 C20 . . 121.1(5) ?
    C22 C21 H21 . . 119.5 ?
    C20 C21 H21 . . 119.5 ?
    C23 C22 C21 . . 116.9(4) ?
    C23 C22 C26 . . 121.2(4) ?
    C21 C22 C26 . . 121.9(5) ?
    C24 C23 C22 . . 119.7(4) ?
    C24 C23 H23 . . 120.2 ?
    C22 C23 H23 . . 120.2 ?
    N1 C24 C23 . . 123.4(5) ?
    N1 C24 H24 . . 118.3 ?
    C23 C24 H24 . . 118.3 ?
    C17 C25 H25A . . 109.5 ?
    C17 C25 H25B . . 109.5 ?
    H25A C25 H25B . . 109.5 ?
    C17 C25 H25C . . 109.5 ?
    H25A C25 H25C . . 109.5 ?
    H25B C25 H25C . . 109.5 ?
    C22 C26 H26A . . 109.5 ?
    C22 C26 H26B . . 109.5 ?
    H26A C26 H26B . . 109.5 ?
    C22 C26 H26C . . 109.5 ?
    H26A C26 H26C . . 109.5 ?
    H26B C26 H26C . . 109.5 ?
loop_
    _geom_torsion_atom_site_label_1
    _geom_torsion_atom_site_label_2
    _geom_torsion_atom_site_label_3
    _geom_torsion_atom_site_label_4
    _geom_torsion_site_symmetry_1
    _geom_torsion_site_symmetry_2
    _geom_torsion_site_symmetry_3
    _geom_torsion_site_symmetry_4
    _geom_torsion
    _geom_torsion_publ_flag
    O3 Cd1 N1 C20 . . . . 113.7(3) ?
    O1W Cd1 N1 C20 . . . . -154.3(3) ?
    N2 Cd1 N1 C20 . . . . 4.0(3) ?
    O1 Cd1 N1 C20 . . . . -10.8(6) ?
    O2 Cd1 N1 C20 . . . . -69.9(3) ?
    O3 Cd1 N1 C24 . . . . -65.9(4) ?
    O1W Cd1 N1 C24 . . . . 26.1(4) ?
    N2 Cd1 N1 C24 . . . . -175.6(4) ?
    O1 Cd1 N1 C24 . . . . 169.6(3) ?
    O2 Cd1 N1 C24 . . . . 110.5(4) ?
    O3 Cd1 N2 C19 . . . . -95.8(3) ?
    O1W Cd1 N2 C19 . . . . 42.3(4) ?
    N1 Cd1 N2 C19 . . . . -6.6(3) ?
    O1 Cd1 N2 C19 . . . . 168.5(3) ?
    O2 Cd1 N2 C19 . . . . 114.0(3) ?
    O3 Cd1 N2 C15 . . . . 93.2(4) ?
    O1W Cd1 N2 C15 . . . . -128.7(3) ?
    N1 Cd1 N2 C15 . . . . -177.6(4) ?
    O1 Cd1 N2 C15 . . . . -2.5(3) ?
    O2 Cd1 N2 C15 . . . . -57.1(3) ?
    O3 Cd1 O1 C1 . . . . 166.2(3) ?
    O1W Cd1 O1 C1 . . . . 72.6(3) ?
    N2 Cd1 O1 C1 . . . . -83.1(3) ?
    N1 Cd1 O1 C1 . . . . -69.2(4) ?
    O2 Cd1 O1 C1 . . . . 0.6(2) ?
    O3 Cd1 O2 C1 . . . . -27.6(4) ?
    O1W Cd1 O2 C1 . . . . -114.0(3) ?
    N2 Cd1 O2 C1 . . . . 93.8(3) ?
    N1 Cd1 O2 C1 . . . . 159.0(3) ?
    O1 Cd1 O2 C1 . . . . -0.6(2) ?
    O1W Cd1 O3 C8 . . . . 22.1(7) ?
    N2 Cd1 O3 C8 . . . . -177.0(7) ?
    N1 Cd1 O3 C8 . . . . 111.8(7) ?
    O1 Cd1 O3 C8 . . . . -84.2(7) ?
    O2 Cd1 O3 C8 . . . . -62.3(8) ?
    Cd1 O2 C1 O1 . . . . 1.1(4) ?
    Cd1 O2 C1 C2 . . . . -177.5(4) ?
    Cd1 O1 C1 O2 . . . . -1.1(4) ?
    Cd1 O1 C1 C2 . . . . 177.5(3) ?
    O2 C1 C2 C3 . . . . 151.3(4) ?
    O1 C1 C2 C3 . . . . -27.4(6) ?
    O2 C1 C2 C7 . . . . -29.9(7) ?
    O1 C1 C2 C7 . . . . 151.5(4) ?
    C7 C2 C3 C4 . . . . 2.4(8) ?
    C1 C2 C3 C4 . . . . -178.7(5) ?
    C2 C3 C4 C5 . . . . -3.3(8) ?
    C3 C4 C5 C6 . . . . 2.4(9) ?
    C4 C5 C6 C7 . . . . -0.7(9) ?
    C5 C6 C7 C2 . . . . -0.1(8) ?
    C5 C6 C7 C7 . . . 2 176.7(5) ?
    C3 C2 C7 C6 . . . . -0.7(7) ?
    C1 C2 C7 C6 . . . . -179.5(4) ?
    C3 C2 C7 C7 . . . 2 -177.3(5) ?
    C1 C2 C7 C7 . . . 2 3.9(8) ?
    Cd1 O3 C8 O4 . . . . 69.7(8) ?
    Cd1 O3 C8 C9 . . . . -111.2(6) ?
    O3 C8 C9 C10 . . . . -21.7(6) ?
    O4 C8 C9 C10 . . . . 157.6(4) ?
    O3 C8 C9 C14 . . . . 157.5(4) ?
    O4 C8 C9 C14 . . . . -23.3(6) ?
    C14 C9 C10 C11 . . . . 1.4(7) ?
    C8 C9 C10 C11 . . . . -179.4(5) ?
    C9 C10 C11 C12 . . . . -3.8(10) ?
    C10 C11 C12 C13 . . . . 2.4(10) ?
    C11 C12 C13 C14 . . . . 1.3(9) ?
    C12 C13 C14 C9 . . . . -3.6(7) ?
    C12 C13 C14 C14 . . . 2 173.3(5) ?
    C10 C9 C14 C13 . . . . 2.1(6) ?
    C8 C9 C14 C13 . . . . -177.0(4) ?
    C10 C9 C14 C14 . . . 2 -174.3(5) ?
    C8 C9 C14 C14 . . . 2 6.5(7) ?
    C19 N2 C15 C16 . . . . -1.0(7) ?
    Cd1 N2 C15 C16 . . . . 170.2(4) ?
    N2 C15 C16 C17 . . . . 1.1(7) ?
    C15 C16 C17 C18 . . . . -0.7(6) ?
    C15 C16 C17 C25 . . . . 179.5(4) ?
    C16 C17 C18 C19 . . . . 0.2(6) ?
    C25 C17 C18 C19 . . . . -180.0(4) ?
    C15 N2 C19 C18 . . . . 0.4(6) ?
    Cd1 N2 C19 C18 . . . . -171.2(3) ?
    C15 N2 C19 C20 . . . . 179.9(4) ?
    Cd1 N2 C19 C20 . . . . 8.3(4) ?
    C17 C18 C19 N2 . . . . -0.1(6) ?
    C17 C18 C19 C20 . . . . -179.5(4) ?
    C24 N1 C20 C21 . . . . -1.3(6) ?
    Cd1 N1 C20 C21 . . . . 179.0(3) ?
    C24 N1 C20 C19 . . . . 178.2(4) ?
    Cd1 N1 C20 C19 . . . . -1.4(5) ?
    N2 C19 C20 N1 . . . . -4.5(5) ?
    C18 C19 C20 N1 . . . . 175.0(4) ?
    N2 C19 C20 C21 . . . . 175.0(4) ?
    C18 C19 C20 C21 . . . . -5.5(6) ?
    N1 C20 C21 C22 . . . . 0.8(6) ?
    C19 C20 C21 C22 . . . . -178.7(4) ?
    C20 C21 C22 C23 . . . . 1.0(7) ?
    C20 C21 C22 C26 . . . . -179.8(4) ?
    C21 C22 C23 C24 . . . . -2.1(7) ?
    C26 C22 C23 C24 . . . . 178.6(5) ?
    C20 N1 C24 C23 . . . . 0.1(7) ?
    Cd1 N1 C24 C23 . . . . 179.7(4) ?
    C22 C23 C24 N1 . . . . 1.7(8) ?
loop_
    _geom_hbond_atom_site_label_D
    _geom_hbond_atom_site_label_H
    _geom_hbond_atom_site_label_A
    _geom_hbond_site_symmetry_A
    _geom_hbond_distance_DH
    _geom_hbond_distance_HA
    _geom_hbond_distance_DA
    _geom_hbond_angle_DHA
    O1W H1WB O4 2 0.85 1.78 2.632(4) 174.3
    O1W H1WA O1 2 0.85 1.95 2.782(4) 164.4
data_global
_journal_date_recd_electronic     2009-09-27
_journal_date_accepted     2009-10-06
_journal_name_full     'Acta Crystallographica, Section E'
_journal_year     2009
_journal_volume     65
_journal_issue     11
_journal_page_first     m1360
_journal_page_last     m1360
_journal_paper_category     QM
_journal_coeditor_code     JH2107
_publ_contact_author_name     'XiYan Dong'
_publ_contact_author_address
;
Department of Physics and Chemistry, Henan Polytechnic University,
Jiaozuo 454000, Henan, People's Republic of China
;
_publ_contact_author_email     'xiyandong@yeah.net'
_publ_contact_author_fax     ?
_publ_contact_author_phone     '13782601081'
_publ_section_title
;\
Bis(\m-biphenyl-2,2'-dicarboxylato)bis[aqua(4,4'-dimethyl-2,2'-\
bipyridine)copper(II)]
;
loop_
    _publ_author_name
    _publ_author_footnote
    _publ_author_address
    'Dong, Xi-Yan' .
;
Department of Physics and Chemistry, Henan Polytechnic University,
Jiaozuo 454000, Henan, People's Republic of China
;
    'Xu, Xiao-Jie' .
;
Department of Physics and Chemistry, Henan Polytechnic University,
Jiaozuo 454000, Henan, People's Republic of China
;
    'Yang, Lei' .
;
Department of Physics and Chemistry, Henan Polytechnic University,
Jiaozuo 454000, Henan, People's Republic of China
;
