# Supplementary material for: Bis(μ-biphenyl-2,2′-dicarboxyl­ato)bis­[aqua­(4,4′-dimethyl-2,2′-bipyridine-κ2 N,N′)copper(II)]
Source: Acta Crystallogr Sect E Struct Rep Online. 2009 Oct 17;65(Pt 11):m1360. doi: 10.1107/S1600536809040628 (PMC2971185; doi:10.1107/S1600536809040628)
Supplement: Supplementary file 2 [file e-65-m1360-Isup2.hkl]

# 
# h,k,l, Fc-squared, Fo-squared, sigma(Fo-squared) and status flag 
# 
data_I
_shelx_title ' M39 in C2/c' 
_shelx_refln_list_code          4 
_shelx_F_calc_maximum      583.11 
_exptl_crystal_F_000      2240.00 
_reflns_d_resolution_high  0.8107 
 
loop_ 
 _symmetry_equiv_pos_as_xyz 
 'x, y, z' 
 '-x, y, -z+1/2' 
 'x+1/2, y+1/2, z' 
 '-x+1/2, y+1/2, -z+1/2' 
 '-x, -y, -z' 
 'x, -y, z-1/2' 
 '-x+1/2, -y+1/2, -z' 
 'x+1/2, -y+1/2, z-1/2' 
 
_cell_length_a    17.1039 
_cell_length_b    15.3952 
_cell_length_c    18.2889 
_cell_angle_alpha  90.000 
_cell_angle_beta  104.413 
_cell_angle_gamma  90.000 
 
_shelx_F_squared_multiplier     1.000 
 
loop_ 
 _refln_index_h 
 _refln_index_k 
 _refln_index_l 
 _refln_F_squared_calc 
 _refln_F_squared_meas 
 _refln_F_squared_sigma 
 _refln_observed_status 
   2   0   0     2601.86     2707.77    204.27 o 
   4   0   0   164042.14   168540.91   1427.90 o 
   6   0   0      102.27       52.59     62.70 o 
   8   0   0   102303.26   111564.41   1399.59 o 
  10   0   0      530.89      610.80    177.98 o 
  12   0   0     9120.47     7588.51    529.90 o 
  14   0   0      621.37      906.09    273.04 o 
  16   0   0     1892.00     1579.59    349.90 o 
  18   0   0     1316.68     1160.93    362.03 o 
  20   0   0      130.68      222.48    349.90 o 
   1   1   0    61598.70    74500.54   1113.34 o 
   3   1   0    86476.46   103917.91   3496.06 o 
   5   1   0    30416.09    33378.68    978.94 o 
   7   1   0    73689.94    79871.71   1613.26 o 
   9   1   0      124.60      107.58     84.01 o 
  11   1   0     5927.56     5285.66    458.10 o 
  13   1   0      274.89      291.58    150.02 o 
  15   1   0     3182.68     2614.24    273.15 o 
  17   1   0      180.50      151.42    207.98 o 
  19   1   0      654.54      997.74    248.79 o 
   0   2   0      519.90      675.21     84.95 o 
   2   2   0    17989.17    19773.88    963.04 o 
   4   2   0    11330.41    12169.25    196.18 o 
   6   2   0    13558.26    14093.82    250.83 o 
   8   2   0     4582.50     4650.06    402.41 o 
  10   2   0     5779.53     5208.22    203.21 o 
  12   2   0      379.15      163.47    139.55 o 
  14   2   0     1113.55      741.21    248.77 o 
  16   2   0     1329.45     1248.62    331.69 o 
  18   2   0        1.36        0.00    183.66 o 
  20   2   0       19.10      125.71    218.59 o 
   1   3   0      221.22      206.28     30.29 o 
   3   3   0    11049.55    12782.73    551.17 o 
   5   3   0     1844.62     1646.14    159.65 o 
   7   3   0     1244.72     1295.46    107.98 o 
   9   3   0      971.35      974.40    102.83 o 
  11   3   0      173.02      151.24     87.72 o 
  13   3   0      508.73      402.92    112.37 o 
  15   3   0        2.09       62.93    166.57 o 
  17   3   0       58.79      147.77    194.36 o 
  19   3   0        3.59        0.00    387.31 o 
   0   4   0      449.30      428.66     56.86 o 
   2   4   0      202.20      222.70     39.85 o 
   4   4   0    24488.66    23128.63   1591.02 o 
   6   4   0       10.78        0.00     51.34 o 
   8   4   0    23701.74    23789.80    399.22 o 
  10   4   0      541.64      320.33     85.29 o 
  12   4   0     8500.00     8471.93    292.81 o 
  14   4   0      445.14      535.88    129.26 o 
  16   4   0     2484.73     2495.79    281.61 o 
  18   4   0       92.13      196.31    374.17 o 
   1   5   0    52708.22    55554.50   1080.71 o 
   3   5   0    19849.41    19581.06    243.37 o 
   5   5   0    15511.63    16478.04    616.99 o 
   7   5   0     9805.73     9025.42    236.36 o 
   9   5   0     3289.63     2799.19    154.39 o 
  11   5   0    11502.14    10737.83    318.94 o 
  13   5   0      546.99      419.93    120.79 o 
  15   5   0     6335.24     6140.11    529.69 o 
  17   5   0      133.48       89.89    179.36 o 
  19   5   0      577.66      944.11    283.10 o 
   0   6   0    57351.84    54080.25    746.31 o 
   2   6   0    10012.11     9736.14    176.56 o 
   4   6   0    20341.39    19697.90    273.19 o 
   6   6   0     2319.96     2392.06    221.06 o 
   8   6   0     8179.23     7958.17    264.21 o 
  10   6   0       51.83       63.82     84.21 o 
  12   6   0     2032.61     1873.63    167.35 o 
  14   6   0      826.63      966.60    187.39 o 
  16   6   0      479.18      748.69    165.31 o 
  18   6   0      355.55      420.96    210.38 o 
   1   7   0    20193.94    18763.65    369.29 o 
   3   7   0     1419.14     1444.15     88.06 o 
   5   7   0      169.07      299.91     67.00 o 
   7   7   0     2214.23     2356.05    127.68 o 
   9   7   0      117.01      101.63     83.48 o 
  11   7   0      231.15      328.77    110.77 o 
  13   7   0        0.15       19.91    116.39 o 
  15   7   0      373.37      414.50    168.25 o 
  17   7   0        5.65        0.00    145.21 o 
   0   8   0       65.42      218.13     86.90 o 
   2   8   0      189.86      315.03     58.81 o 
   4   8   0     3992.62     4040.37    146.53 o 
   6   8   0      979.64     1034.50     93.95 o 
   8   8   0     1900.96     1964.00    134.15 o 
  10   8   0       78.19       75.88    100.06 o 
  12   8   0      583.28      634.57    127.08 o 
  14   8   0        1.61       74.74    134.91 o 
  16   8   0        6.02        0.00    136.70 o 
  18   8   0      150.05      224.30    176.86 o 
   1   9   0    13374.60    12684.99    313.90 o 
   3   9   0    10474.30    10015.35    219.37 o 
   5   9   0     9335.84     8936.19    520.80 o 
   7   9   0     7776.23     7387.49    221.21 o 
   9   9   0     3379.90     3113.76    167.69 o 
  11   9   0     9247.70     9271.24    529.85 o 
  13   9   0      170.86      310.32    137.24 o 
  15   9   0     1917.79     2433.55    341.22 o 
  17   9   0       20.53      118.30    165.44 o 
   0  10   0    21344.73    20946.32    451.80 o 
   2  10   0       26.84      177.53     67.69 o 
   4  10   0    20801.74    20187.85    549.71 o 
   6  10   0     2025.43     1976.10    128.48 o 
   8  10   0    18119.61    18279.92    510.87 o 
  10  10   0     5432.35     5605.68    249.60 o 
  12  10   0     6164.00     7285.69    861.47 o 
  14  10   0      551.12      570.84    145.72 o 
  16  10   0     1398.77     1963.41    199.70 o 
   1  11   0     9680.13     9473.48    229.96 o 
   3  11   0    11488.08    10020.92    242.13 o 
   5  11   0     3472.36     3811.19    166.65 o 
   7  11   0     4724.22     4524.71    318.78 o 
   9  11   0     2265.79     2505.87    165.55 o 
  11  11   0     3329.98     3677.06    206.65 o 
  13  11   0        1.91       42.39    146.18 o 
  15  11   0     1191.33     1822.87    238.88 o 
   0  12   0    23486.40    21533.13   1547.23 o 
   2  12   0       34.75       38.02     78.52 o 
   4  12   0     7578.89     7158.92    224.70 o 
   6  12   0     3709.95     4164.28    202.92 o 
   8  12   0     3960.56     4015.65    230.88 o 
  10  12   0      156.52       54.10    135.33 o 
  12  12   0       66.58      290.80    150.02 o 
  14  12   0       18.31      177.49    169.07 o 
   1  13   0      704.61      610.97    113.61 o 
   3  13   0     6508.63     6068.33    291.93 o 
   5  13   0      989.64      945.58    147.33 o 
   7  13   0        0.72      117.52    131.66 o 
   9  13   0      535.70      501.29    157.31 o 
  11  13   0       18.08      174.58    155.89 o 
  13  13   0      193.73      222.76    159.26 o 
   0  14   0    15094.24    14394.30    788.78 o 
   2  14   0      908.86      939.08    233.82 o 
   4  14   0    18250.75    16563.43    465.98 o 
   6  14   0        9.94      122.16    136.10 o 
   8  14   0     4244.44     4656.79    502.68 o 
  10  14   0        0.42      105.81    144.53 o 
  12  14   0     1090.32     1401.68    202.46 o 
   1  15   0     2334.51     2052.86    292.00 o 
   3  15   0     7839.43     7459.91    451.75 o 
   5  15   0     2464.49     1851.19    261.61 o 
   7  15   0     2732.36     3020.43    328.70 o 
   9  15   0      439.09      441.15    171.14 o 
  11  15   0     2843.02     3203.41    272.52 o 
   0  16   0     3626.23     4263.48    505.63 o 
   2  16   0      120.12      494.02    574.40 o 
   4  16   0     1208.68     1423.90    331.69 o 
   6  16   0      329.42      399.30    234.68 o 
   8  16   0     1671.44     1755.23    290.23 o 
  10  16   0      615.13     1013.99    301.90 o 
   1  17   0      126.96      455.28    247.22 o 
   3  17   0      185.10      246.48    246.00 o 
   5  17   0      346.71      574.15    359.00 o 
   7  17   0      411.86      289.15    269.31 o 
   9  17   0       32.43       87.42    257.13 o 
   0  18   0       45.86        0.00    357.99 o 
   2  18   0       53.51      205.91    282.47 o 
   4  18   0       50.82      279.64    256.56 o 
   6  18   0       26.10      222.22    262.62 o 
 -19   1   1      843.76      830.36    246.55 o 
 -17   1   1     1611.53     1611.79    253.41 o 
 -15   1   1     2332.63     2219.28    271.20 o 
 -13   1   1     1877.88     1617.49    207.79 o 
 -11   1   1      126.70      140.33    110.29 o 
  -9   1   1    24997.53    24403.47    952.76 o 
  -7   1   1     1391.56     1322.34     94.55 o 
  -5   1   1    41127.61    44617.51    658.67 o 
  -3   1   1     6072.91     6596.10    122.46 o 
  -1   1   1   101925.45   121551.34   2235.24 o 
   1   1   1     4268.80     4173.51     84.13 o 
   3   1   1     5341.51     6236.85    274.73 o 
   5   1   1    25985.90    25251.73   1982.07 o 
   7   1   1    34354.07    34910.86    460.05 o 
   9   1   1      672.33      608.75    107.39 o 
  11   1   1     2423.09     2132.56    426.75 o 
  13   1   1     1039.51      824.58    131.07 o 
  15   1   1     1576.75     1329.19    224.84 o 
  17   1   1      422.02      254.92    185.94 o 
  19   1   1      183.61      381.45    237.08 o 
 -20   2   1      591.89      744.85    246.62 o 
 -18   2   1       63.09        0.00    179.36 o 
 -16   2   1     5128.04     5002.56    369.88 o 
 -14   2   1       48.58        0.00    155.13 o 
 -12   2   1     9390.25     8442.55    297.78 o 
 -10   2   1     1334.45     1046.69    108.57 o 
  -8   2   1    73014.78    78632.16   2158.67 o 
  -6   2   1     4616.69     5170.82    159.36 o 
  -4   2   1     2183.85     2024.28    155.47 o 
  -2   2   1     4808.92     4599.57    100.50 o 
   0   2   1    24845.03    25711.05   1182.59 o 
   2   2   1   102113.95   118847.34   1940.48 o 
   4   2   1    58558.38    65569.53   1073.70 o 
   6   2   1    49414.55    50014.08    495.46 o 
   8   2   1    14361.44    12437.76    273.52 o 
  10   2   1     9772.72     9026.35    531.50 o 
  12   2   1     6272.44     5484.70    288.80 o 
  14   2   1     4955.31     5156.99    502.60 o 
  16   2   1     1438.36     1186.41    226.63 o 
  18   2   1     1253.60     1349.90    598.67 o 
  20   2   1       28.15      335.97    260.15 o 
 -19   3   1      687.92      838.80    245.37 o 
 -17   3   1     1345.68     1698.39    260.97 o 
 -15   3   1     1598.45     1623.00    243.68 o 
 -13   3   1     7529.17     7253.79    282.31 o 
 -11   3   1    13546.97    13836.52    344.01 o 
  -9   3   1    27647.39    26280.98    665.09 o 
  -7   3   1    60212.24    64010.98   1759.04 o 
  -5   3   1      172.77       82.27     45.78 o 
  -3   3   1    44510.47    47793.70    723.30 o 
  -1   3   1   165140.09   190796.55   2387.37 o 
   1   3   1     7370.02     6989.64    139.19 o 
   3   3   1     5990.95     5523.56    168.27 o 
   5   3   1    16219.72    16476.40    262.21 o 
   7   3   1    56843.56    57442.68   1595.38 o 
   9   3   1      196.29      198.90     73.82 o 
  11   3   1    10784.53     9463.63    363.20 o 
  13   3   1      219.40      259.35    147.62 o 
  15   3   1     5843.36     6853.37   1079.02 o 
  17   3   1      179.67      368.76    202.70 o 
  19   3   1      705.41      780.40    251.32 o 
 -20   4   1      484.02      558.66    253.07 o 
 -18   4   1        3.66        0.00    188.04 o 
 -16   4   1     1158.67     1213.20    236.43 o 
 -14   4   1        0.02       32.95    103.32 o 
 -12   4   1      677.48      515.59    108.44 o 
 -10   4   1      483.17      339.71    147.76 o 
  -8   4   1     9617.89     8656.58    355.67 o 
  -6   4   1      252.98      223.91     60.63 o 
  -4   4   1    30188.74    35163.98    528.11 o 
  -2   4   1    14315.56    16152.60    514.67 o 
   0   4   1      593.85      621.15     43.21 o 
   2   4   1    31361.96    33776.13    286.48 o 
   4   4   1     6208.39     6501.98    161.91 o 
   6   4   1    19297.63    20677.18    876.46 o 
   8   4   1     3122.53     3605.85    163.65 o 
  10   4   1     2341.19     2211.72    148.07 o 
  12   4   1        6.17       32.29    100.09 o 
  14   4   1     3132.40     2967.94    509.68 o 
  16   4   1       49.29        0.00    154.05 o 
  18   4   1      487.34      424.56    212.80 o 
 -19   5   1       16.19       62.87    211.93 o 
 -17   5   1       10.45        3.99    190.35 o 
 -15   5   1       23.42        0.00    122.42 o 
 -13   5   1     1635.19     1424.08    147.36 o 
 -11   5   1     4107.88     4070.23    206.15 o 
  -9   5   1        0.02       19.97     81.89 o 
  -7   5   1     3040.20     3314.76    151.79 o 
  -5   5   1     1156.16     1248.70     90.28 o 
  -3   5   1    14247.08    16575.72    592.90 o 
  -1   5   1     2125.84     1998.03     82.03 o 
   1   5   1      286.26      327.38     45.82 o 
   3   5   1      400.32      433.41     54.91 o 
   5   5   1     1962.26     2168.08    110.29 o 
   7   5   1      159.41      181.38     72.10 o 
   9   5   1     1599.17     1630.40    171.08 o 
  11   5   1     1555.58     1398.73    133.42 o 
  13   5   1      271.90      165.66    185.49 o 
  15   5   1      121.40      150.27    129.03 o 
  17   5   1       13.45       31.77    170.17 o 
  19   5   1       37.38        0.00    232.47 o 
 -18   6   1       38.53      252.34    350.91 o 
 -16   6   1      858.56     1303.28    184.37 o 
 -14   6   1        2.05       11.87    123.89 o 
 -12   6   1     3867.25     4078.69    292.88 o 
 -10   6   1        5.45        2.08     84.77 o 
  -8   6   1     7559.69     7074.00    228.22 o 
  -6   6   1     9678.62    10969.83    315.66 o 
  -4   6   1    25505.43    28690.12    434.43 o 
  -2   6   1    10736.62    10492.62    182.81 o 
   0   6   1    13083.78    13390.64    196.61 o 
   2   6   1     7372.85     7482.40    199.95 o 
   4   6   1     9555.10     8973.13    186.49 o 
   6   6   1    16044.18    16675.89    279.47 o 
   8   6   1     5955.30     5722.49    213.84 o 
  10   6   1     5991.57     6322.22    359.49 o 
  12   6   1      326.11      305.93    107.67 o 
  14   6   1     1703.61     1728.77    182.51 o 
  16   6   1      171.25      125.84    133.60 o 
  18   6   1      227.45      392.10    210.28 o 
 -19   7   1      437.81      712.21    240.66 o 
 -17   7   1      124.06      173.52    130.93 o 
 -15   7   1      759.35      815.91    152.47 o 
 -13   7   1     1719.18     1804.19    173.71 o 
 -11   7   1     3290.26     3633.85    494.68 o 
  -9   7   1    15077.62    14537.15    341.24 o 
  -7   7   1     1473.93     1515.02    108.23 o 
  -5   7   1    34627.08    35841.63    745.29 o 
  -3   7   1       18.44      139.49     56.63 o 
  -1   7   1    65152.92    66623.01    684.57 o 
   1   7   1        1.53      371.86    104.47 o 
   3   7   1    89916.81    97619.30   3468.67 o 
   5   7   1      347.95      305.83     68.51 o 
   7   7   1    29607.19    30141.42    894.46 o 
   9   7   1        1.64        0.00     75.53 o 
  11   7   1     5883.22     5998.11    408.86 o 
  13   7   1      450.60      704.95    141.52 o 
  15   7   1     1106.09     1441.85    355.58 o 
  17   7   1      335.44      339.31    166.14 o 
 -18   8   1       19.38      218.03    183.22 o 
 -16   8   1     2891.33     3386.21    395.31 o 
 -14   8   1      568.36      556.03    140.90 o 
 -12   8   1     6908.81     7930.62    822.26 o 
 -10   8   1     1529.88     1392.00    140.01 o 
  -8   8   1    24388.04    24895.54    400.53 o 
  -6   8   1     1018.29     1282.99    101.33 o 
  -4   8   1    48587.77    48207.02   1012.98 o 
  -2   8   1    18806.08    18897.36    687.19 o 
   0   8   1    27613.63    27497.86    327.08 o 
   2   8   1    20839.49    21605.00    295.77 o 
   4   8   1    18994.07    18814.86    480.41 o 
   6   8   1    20200.63    18575.60    418.11 o 
   8   8   1     5444.81     5122.48    242.13 o 
  10   8   1     6893.82     7188.81    460.30 o 
  12   8   1      778.76      670.40    134.25 o 
  14   8   1     4123.71     4748.24    637.52 o 
  16   8   1      297.30      303.62    169.42 o 
  18   8   1      678.27     1283.54    222.45 o 
 -17   9   1      481.30      613.68    182.08 o 
 -15   9   1     1220.89     1317.40    235.10 o 
 -13   9   1      679.15      681.24    144.25 o 
 -11   9   1     6231.23     5927.80    353.75 o 
  -9   9   1    14427.79    14590.81    333.38 o 
  -7   9   1    18055.49    18498.52    399.06 o 
  -5   9   1     2901.45     2826.08    134.92 o 
  -3   9   1     8923.67     8817.74    213.40 o 
  -1   9   1     6841.91     6690.82    175.48 o 
   1   9   1      498.27      397.69     65.65 o 
   3   9   1    14735.25    14029.35    372.53 o 
   5   9   1      615.78      665.36     89.04 o 
   7   9   1     9986.56     9619.36    248.00 o 
   9   9   1      316.16      380.00    106.43 o 
  11   9   1     3261.81     3535.38    270.91 o 
  13   9   1      409.19      481.17    143.34 o 
  15   9   1     1410.79     1590.25    203.00 o 
  17   9   1      198.67       13.27    203.58 o 
 -16  10   1       56.95       99.20    146.96 o 
 -14  10   1       18.73      226.61    154.14 o 
 -12  10   1       34.71      210.19    123.20 o 
 -10  10   1     1201.85     1131.85    130.78 o 
  -8  10   1     2427.19     2564.10    156.27 o 
  -6  10   1     3224.14     3045.55    151.48 o 
  -4  10   1      486.52      595.69     86.70 o 
  -2  10   1     1978.68     1977.61    111.27 o 
   0  10   1       77.71      188.43     66.84 o 
   2  10   1      285.73      357.58     72.23 o 
   4  10   1      461.07      433.43     76.98 o 
   6  10   1     2719.98     2743.53    147.95 o 
   8  10   1     1608.05     1512.04    131.98 o 
  10  10   1       53.52      315.89    110.97 o 
  12  10   1      115.78      104.30    111.09 o 
  14  10   1       15.57       23.10    143.97 o 
  16  10   1       16.45       19.90    175.62 o 
 -15  11   1       12.61      171.94    175.83 o 
 -13  11   1     1966.42     2172.88    192.36 o 
 -11  11   1      263.45      158.94    120.18 o 
  -9  11   1     1207.03     1277.53    148.30 o 
  -7  11   1      816.83      694.78    101.27 o 
  -5  11   1     5258.35     5105.43    193.55 o 
  -3  11   1       41.24       70.02     73.44 o 
  -1  11   1      565.54      511.90     89.62 o 
   1  11   1     2998.72     2770.29    131.59 o 
   3  11   1     3239.14     3075.61    140.81 o 
   5  11   1      510.00      396.46     88.06 o 
   7  11   1     4792.60     4909.20    312.65 o 
   9  11   1      181.82       57.40    124.63 o 
  11  11   1     3205.79     3437.82    239.37 o 
  13  11   1       14.41        0.00    142.45 o 
  15  11   1      255.78      535.17    187.56 o 
 -16  12   1     1030.55     1504.28    240.61 o 
 -14  12   1      258.46      459.11    203.37 o 
 -12  12   1     5967.61     6771.75    375.57 o 
 -10  12   1      815.73      963.35    161.73 o 
  -8  12   1     2574.34     2791.86    172.66 o 
  -6  12   1      388.52      395.93    100.34 o 
  -4  12   1     9945.27     9757.00    259.29 o 
  -2  12   1     2474.59     2111.07    129.45 o 
   0  12   1     8139.56     7362.60    320.83 o 
   2  12   1     5630.44     5063.02    179.67 o 
   4  12   1    11722.45    10456.69    806.66 o 
   6  12   1     1215.87     1206.62    154.50 o 
   8  12   1     5771.43     5551.77    556.82 o 
  10  12   1     5556.39     6252.62    445.49 o 
  12  12   1     2397.77     2795.11    233.73 o 
  14  12   1      974.84     1039.26    189.84 o 
 -15  13   1      516.36      465.34    196.55 o 
 -13  13   1     1180.07     1264.49    236.83 o 
 -11  13   1     1886.06     1804.67    195.65 o 
  -9  13   1     5889.50     5927.68    479.65 o 
  -7  13   1       10.01      121.18    119.38 o 
  -5  13   1    11029.16    10830.80    427.96 o 
  -3  13   1      736.37      708.05    106.96 o 
  -1  13   1    12421.46    11436.54    487.40 o 
   1  13   1     2672.65     2454.71    182.81 o 
   3  13   1    12059.90    10741.14    337.88 o 
   5  13   1      321.61      296.82    132.13 o 
   7  13   1     9698.75     8846.93    545.93 o 
   9  13   1      525.38      315.62    145.79 o 
  11  13   1     1032.28     1003.92    180.33 o 
  13  13   1      189.21      254.06    168.01 o 
 -14  14   1       26.75       39.80    182.04 o 
 -12  14   1      830.42      821.80    183.13 o 
 -10  14   1       72.98      206.39    169.23 o 
  -8  14   1     2513.36     2496.19    216.23 o 
  -6  14   1      183.00      364.76    214.46 o 
  -4  14   1     1250.93     1658.11    247.76 o 
  -2  14   1       11.50      279.25    196.45 o 
   0  14   1      347.63      401.17    136.92 o 
   2  14   1     5333.00     4928.79    253.17 o 
   4  14   1      679.87     1271.67    408.43 o 
   6  14   1     3700.89     3776.16    243.28 o 
   8  14   1      719.35      719.07    166.76 o 
  10  14   1     1153.14     1265.78    200.85 o 
  12  14   1       88.16      155.37    183.93 o 
 -11  15   1      148.45      375.87    255.23 o 
  -9  15   1       20.62        0.00    225.16 o 
  -7  15   1     1089.16     1259.24    359.00 o 
  -5  15   1     1402.48     1470.61    351.92 o 
  -3  15   1      636.37      562.97    239.55 o 
  -1  15   1      492.33      645.64    241.27 o 
   1  15   1      971.12      845.97    243.68 o 
   3  15   1      551.92     1223.36    260.71 o 
   5  15   1       14.50        0.00    142.04 o 
   7  15   1      364.40      386.98    181.47 o 
   9  15   1      609.21      727.91    183.69 o 
  11  15   1        0.18        0.00    176.38 o 
 -10  16   1       66.94       33.38    265.96 o 
  -8  16   1      683.31     1138.52    272.42 o 
  -6  16   1     1012.72     1234.50    281.26 o 
  -4  16   1     5323.62     5552.63    412.41 o 
  -2  16   1      239.88      440.91    355.96 o 
   0  16   1      584.92      601.28    232.96 o 
   2  16   1     1605.15     1935.03    292.34 o 
   4  16   1     1036.82     1195.05    246.83 o 
   6  16   1       39.22      249.89    235.65 o 
   8  16   1      646.51      725.84    273.06 o 
  10  16   1      327.44      308.43    244.55 o 
  -9  17   1      982.99     1447.03    492.48 o 
  -7  17   1     1188.54     1074.96    292.85 o 
  -5  17   1     2223.18     2025.93    309.98 o 
  -3  17   1      781.12      935.55    274.31 o 
  -1  17   1     3650.80     3659.66    375.36 o 
   1  17   1      507.14      828.22    280.31 o 
   3  17   1     1895.87     1980.79    321.70 o 
   5  17   1        0.59       68.50    220.14 o 
   7  17   1     2014.90     2793.68    554.17 o 
  -6  18   1      748.78      887.59    305.86 o 
  -4  18   1     1306.98     1436.85    310.93 o 
  -2  18   1      492.70      356.95    297.47 o 
   0  18   1     2004.11     1906.67    338.72 o 
   2  18   1     2264.85     2413.94    361.09 o 
   4  18   1     1494.32     1249.62    337.29 o 
   6  18   1     1168.83     1285.09    308.05 o 
 -20   0   2      786.87      891.93    366.08 o 
 -18   0   2      235.20      125.40    315.51 o 
 -16   0   2     1298.55     1069.91    347.87 o 
 -14   0   2     1549.18     1383.41    297.31 o 
 -12   0   2     8188.14     7877.73    521.81 o 
 -10   0   2    14967.35    13318.32    604.73 o 
  -8   0   2    20566.80    20716.71    673.50 o 
  -6   0   2   122028.12   133829.09   2873.00 o 
  -4   0   2    76055.61    86388.19    697.15 o 
  -2   0   2   340021.81   420305.22   1799.68 o 
   0   0   2    83916.59    96279.02   3744.31 o 
   2   0   2      916.18      940.47     72.81 o 
   4   0   2     4348.68     3907.51    186.07 o 
   6   0   2    22378.63    19838.93    473.27 o 
   8   0   2      160.23      119.33     99.10 o 
  10   0   2     6254.62     5780.37    337.76 o 
  12   0   2       92.12      127.42    137.53 o 
  14   0   2     2551.45     2418.94    362.03 o 
  16   0   2      550.41      493.50    256.86 o 
  18   0   2      391.94      910.14    353.94 o 
 -19   1   2        1.41        0.00    201.27 o 
 -17   1   2     2623.99     2545.45    304.23 o 
 -15   1   2      484.62      567.92    185.00 o 
 -13   1   2     7776.93     7426.38    377.69 o 
 -11   1   2       27.25        0.00    116.62 o 
  -9   1   2    40248.07    40834.58   1247.04 o 
  -7   1   2     2618.88     2592.08    128.97 o 
  -5   1   2   160505.61   196139.66   2628.93 o 
  -3   1   2    29376.18    32103.69    953.14 o 
  -1   1   2    79376.55    96980.73   1903.94 o 
   1   1   2     7619.26     8036.06    616.38 o 
   3   1   2   115656.57   118106.61   2594.43 o 
   5   1   2     2357.56     2226.69    112.30 o 
   7   1   2    13059.58    10862.01    271.68 o 
   9   1   2     4253.63     3304.23    264.95 o 
  11   1   2     9927.69     9209.34    693.73 o 
  13   1   2     2075.63     1984.95    201.16 o 
  15   1   2      735.18      749.36    202.84 o 
  17   1   2     1279.49     1392.99    260.97 o 
  19   1   2        9.32       25.00    197.11 o 
 -20   2   2       84.73      151.27    224.57 o 
 -18   2   2      136.53      112.99    192.93 o 
 -16   2   2     1810.43     1516.36    244.44 o 
 -14   2   2      142.98      207.74    165.23 o 
 -12   2   2     3484.22     3374.09    203.57 o 
 -10   2   2     7260.16     7122.63    312.41 o 
  -8   2   2     2204.65     2340.90    137.49 o 
  -6   2   2     2186.66     2208.58    107.31 o 
  -4   2   2    11077.05    12647.21    334.26 o 
  -2   2   2     4978.51     5831.13    113.50 o 
   0   2   2      170.33      171.92     23.73 o 
   2   2   2       11.90       61.90     23.91 o 
   4   2   2    27853.40    29070.67    735.93 o 
   6   2   2    28220.83    27775.51    856.61 o 
   8   2   2     7070.26     7568.11    433.77 o 
  10   2   2     7154.87     6919.29    866.65 o 
  12   2   2       28.20        0.00    105.11 o 
  14   2   2     2964.67     2902.58    294.28 o 
  16   2   2      218.02      129.28    177.84 o 
  18   2   2       88.99        0.00    229.76 o 
 -19   3   2        3.68      141.58    287.20 o 
 -17   3   2      404.03      482.66    198.69 o 
 -15   3   2       17.39        0.93    160.89 o 
 -13   3   2      745.16      596.92    132.38 o 
 -11   3   2       84.97       39.42     73.88 o 
  -9   3   2     6820.44     6135.50    208.04 o 
  -7   3   2     3201.70     3341.64    141.49 o 
  -5   3   2     5017.38     5080.65    101.59 o 
  -3   3   2    92374.88   106804.14   1996.18 o 
  -1   3   2    99834.77   117090.00   2281.39 o 
   1   3   2    25197.55    27345.41    986.13 o 
   3   3   2     8765.36     9587.31    232.08 o 
   5   3   2       33.36      176.12     42.38 o 
   7   3   2     8620.34     8622.72    163.13 o 
   9   3   2       51.54       29.99     52.12 o 
  11   3   2      138.52      134.94     92.30 o 
  13   3   2       24.76        3.70    117.67 o 
  15   3   2       98.15      153.89    147.60 o 
  17   3   2       53.00        0.00    175.19 o 
  19   3   2        0.29       42.47    323.60 o 
 -20   4   2      500.24      669.26    260.89 o 
 -18   4   2      618.37      703.77    228.36 o 
 -16   4   2     1927.98     1724.36    195.11 o 
 -14   4   2     3105.95     3007.52    219.69 o 
 -12   4   2     3593.71     3343.12    196.90 o 
 -10   4   2     9376.62     9134.98    271.33 o 
  -8   4   2    13343.35    13498.01    300.82 o 
  -6   4   2    17042.64    17327.63    404.41 o 
  -4   4   2    35579.59    40876.00   1505.27 o 
  -2   4   2    68801.66    75278.39   1461.97 o 
   0   4   2     9864.61    10130.87    201.14 o 
   2   4   2    12775.87    12824.12    476.42 o 
   4   4   2     5717.19     5481.49    105.28 o 
   6   4   2    50268.90    53781.29   1399.79 o 
   8   4   2       64.47       17.80     73.49 o 
  10   4   2    11014.49     9975.32    290.54 o 
  12   4   2       73.47       38.40    103.57 o 
  14   4   2     3191.99     3548.81    566.31 o 
  16   4   2       30.49       47.53    154.46 o 
  18   4   2      490.65      346.96    233.75 o 
 -19   5   2       20.32       17.62    195.12 o 
 -17   5   2     2466.84     2604.27    239.20 o 
 -15   5   2       41.68        0.00    118.15 o 
 -13   5   2     3954.83     3912.79    223.08 o 
 -11   5   2      296.16      340.52    102.63 o 
  -9   5   2    33767.99    33357.50   1011.12 o 
  -7   5   2    15032.06    15574.30    305.03 o 
  -5   5   2    41235.34    44368.97   1192.05 o 
  -3   5   2    12365.44    14273.36    207.80 o 
  -1   5   2    92956.21    95192.27   1037.27 o 
   1   5   2     7243.10     7505.41    171.41 o 
   3   5   2    31360.88    31533.50    531.21 o 
   5   5   2    30444.35    32629.12    712.08 o 
   7   5   2    17511.78    16232.96    316.10 o 
   9   5   2    15566.78    15142.50    338.58 o 
  11   5   2     6209.08     5643.25    327.88 o 
  13   5   2     3911.54     4313.90    238.74 o 
  15   5   2     1440.40     1308.96    373.16 o 
  17   5   2     1185.73     1692.61    252.15 o 
  19   5   2      103.06      137.03    232.64 o 
 -18   6   2      226.46      269.43    181.70 o 
 -16   6   2      781.24      827.91    165.62 o 
 -14   6   2      164.64      214.05    130.52 o 
 -12   6   2     6362.53     6123.76    386.51 o 
 -10   6   2     3922.14     4132.94    201.09 o 
  -8   6   2     1609.45     1452.65    116.82 o 
  -6   6   2     7059.00     6972.85    208.08 o 
  -4   6   2    13700.66    12767.93    218.74 o 
  -2   6   2    62921.61    71143.88   1862.49 o 
   0   6   2     7493.17     7243.51    223.37 o 
   2   6   2    13803.72    13334.49    342.14 o 
   4   6   2       13.61      115.39     52.90 o 
   6   6   2    16682.58    17092.32    780.90 o 
   8   6   2       10.28        8.77     91.21 o 
  10   6   2     9036.22     8239.77    331.80 o 
  12   6   2        9.32        0.00    106.66 o 
  14   6   2     2443.46     2477.19    329.79 o 
  16   6   2      405.04      423.30    189.49 o 
  18   6   2     1152.38     1394.71    268.46 o 
 -19   7   2       56.98      189.87    189.02 o 
 -17   7   2      226.94      276.02    160.53 o 
 -15   7   2      102.96      220.83    133.33 o 
 -13   7   2       25.27       75.35    112.77 o 
 -11   7   2      498.58      449.84    119.46 o 
  -9   7   2     1310.63     1250.39    124.11 o 
  -7   7   2        0.07       20.97     75.82 o 
  -5   7   2    18562.66    19520.84    469.71 o 
  -3   7   2       15.87       70.92     54.30 o 
  -1   7   2    10731.50    11662.36    198.39 o 
   1   7   2      654.28      721.31     66.85 o 
   3   7   2      826.40      831.98     79.14 o 
   5   7   2      328.33      395.77     70.88 o 
   7   7   2     1020.30     1060.94    102.20 o 
   9   7   2      889.49      976.13    125.56 o 
  11   7   2      933.20      726.21    128.37 o 
  13   7   2      279.14      316.90    124.82 o 
  15   7   2        6.50      135.91    139.64 o 
  17   7   2      244.85      329.94    226.52 o 
 -18   8   2       14.34        0.00    166.78 o 
 -16   8   2       74.64       51.33    142.60 o 
 -14   8   2     1134.92     1212.00    171.02 o 
 -12   8   2       54.04      123.44    113.47 o 
 -10   8   2       34.16       10.35     95.02 o 
  -8   8   2        6.33        0.00    103.63 o 
  -6   8   2     1642.31     1495.35    109.86 o 
  -4   8   2     1992.96     2238.53    112.02 o 
  -2   8   2      460.30      481.37     64.92 o 
   0   8   2      390.69      481.41     65.78 o 
   2   8   2     3596.46     3615.49    131.07 o 
   4   8   2      373.67      257.01     67.64 o 
   6   8   2     3676.42     3749.13    162.89 o 
   8   8   2      619.38      601.64     95.47 o 
  10   8   2      356.83      444.96    105.68 o 
  12   8   2      101.74        0.00    151.12 o 
  14   8   2      200.18      217.02    145.26 o 
  16   8   2        0.78      109.45    162.14 o 
 -17   9   2      851.54     1051.64    172.71 o 
 -15   9   2        7.30        0.00    136.09 o 
 -13   9   2     6543.00     7113.26    478.13 o 
 -11   9   2     2463.66     2198.06    423.70 o 
  -9   9   2     2237.93     2295.18    150.17 o 
  -7   9   2      832.12      814.61    100.15 o 
  -5   9   2    20277.88    19751.43    585.02 o 
  -3   9   2     4079.76     4200.97    162.36 o 
  -1   9   2     8617.02     8145.03    187.44 o 
   1   9   2     2748.97     2377.83    107.03 o 
   3   9   2    18011.67    16313.27    634.53 o 
   5   9   2     3338.44     3094.58    220.70 o 
   7   9   2     3095.47     3191.05    154.01 o 
   9   9   2     3797.44     3543.12    175.63 o 
  11   9   2     3512.34     3333.44    187.86 o 
  13   9   2     1878.47     1964.33    192.67 o 
  15   9   2      268.34      289.32    169.37 o 
  17   9   2       93.78       97.05    205.88 o 
 -16  10   2     1242.45     1425.62    189.67 o 
 -14  10   2     2309.84     2345.80    189.33 o 
 -12  10   2     6423.09     6882.89    487.52 o 
 -10  10   2    10851.08    11056.62    309.09 o 
  -8  10   2     3562.67     3951.67    183.57 o 
  -6  10   2    16028.47    15640.25    313.02 o 
  -4  10   2     4277.80     4225.50    164.21 o 
  -2  10   2    16203.75    15110.92    271.17 o 
   0  10   2     5644.19     5576.98    164.07 o 
   2  10   2    29368.28    27439.97    442.85 o 
   4  10   2      356.59      443.07     79.64 o 
   6  10   2    22765.75    22365.46    842.50 o 
   8  10   2      740.23      771.49    116.71 o 
  10  10   2     6333.01     7089.19    786.74 o 
  12  10   2        0.03       35.27    129.65 o 
  14  10   2     2182.18     2714.30    238.27 o 
  16  10   2        9.82       17.59    175.51 o 
 -17  11   2     1384.95     2134.43    218.58 o 
 -15  11   2      314.05        0.00    142.17 o 
 -13  11   2     2952.89     3678.48    419.79 o 
 -11  11   2        2.43       21.04    108.89 o 
  -9  11   2     7273.28     7541.15    305.94 o 
  -7  11   2       13.70       69.70     86.39 o 
  -5  11   2    27883.61    28050.58    883.95 o 
  -3  11   2      509.48      695.07    113.36 o 
  -1  11   2    15817.91    14206.67    434.54 o 
   1  11   2      486.66      503.00     80.36 o 
   3  11   2    13527.86    12436.68    511.16 o 
   5  11   2     5852.66     5276.46    232.84 o 
   7  11   2     7285.31     7257.56    605.73 o 
   9  11   2      966.97      967.33    179.85 o 
  11  11   2      395.54      500.59    151.86 o 
  13  11   2      827.31     1190.43    232.91 o 
  15  11   2       88.17      175.55    170.06 o 
 -16  12   2      188.93      276.27    219.57 o 
 -14  12   2        8.59      117.03    169.45 o 
 -12  12   2        7.15       76.85    126.96 o 
 -10  12   2      715.40      859.41    136.91 o 
  -8  12   2       17.35       98.57    101.53 o 
  -6  12   2      893.10     1003.42    114.45 o 
  -4  12   2     3026.33     2725.11    148.75 o 
  -2  12   2     4223.70     3541.11    156.33 o 
   0  12   2     3043.65     2795.49    193.15 o 
   2  12   2       26.81      290.47    104.72 o 
   4  12   2      621.17      761.38    130.06 o 
   6  12   2       44.01       88.52    119.38 o 
   8  12   2      519.62      246.05    130.07 o 
  10  12   2       61.53      309.14    144.72 o 
  12  12   2        0.41       15.10    146.01 o 
  14  12   2        8.41        9.74    173.43 o 
 -15  13   2       74.95       71.12    190.94 o 
 -13  13   2       84.74       81.77    176.09 o 
 -11  13   2      136.91      330.73    153.38 o 
  -9  13   2      754.21      747.98    136.99 o 
  -7  13   2      758.99      621.04    118.36 o 
  -5  13   2     2800.40     2932.72    168.15 o 
  -3  13   2      186.25       67.27    111.54 o 
  -1  13   2        7.79      112.61    113.43 o 
   1  13   2     1758.63     1750.43    163.38 o 
   3  13   2     3401.12     3128.45    202.94 o 
   5  13   2       76.59       72.63    119.44 o 
   7  13   2     1320.85     1313.33    162.52 o 
   9  13   2       81.14      141.80    143.84 o 
  11  13   2      292.23      166.23    159.74 o 
  13  13   2      123.87      301.84    185.28 o 
 -14  14   2      457.29      771.92    215.49 o 
 -12  14   2      623.61      907.27    197.47 o 
 -10  14   2     2198.28     2027.11    293.01 o 
  -8  14   2      966.34     1015.34    235.86 o 
  -6  14   2     3521.87     3631.29    318.58 o 
  -4  14   2     1721.62     1691.68    176.29 o 
  -2  14   2     7222.18     7147.48    374.73 o 
   0  14   2     6070.61     5473.96    312.96 o 
   2  14   2     5554.55     5236.92    472.76 o 
   4  14   2      224.93      339.19    123.57 o 
   6  14   2     2902.11     3186.41    252.44 o 
   8  14   2     1153.96     1122.07    184.46 o 
  10  14   2      895.95     1015.18    186.82 o 
  12  14   2        0.05      171.84    176.15 o 
 -11  15   2        5.62        5.29    245.02 o 
  -9  15   2     4807.81     5374.10    607.77 o 
  -7  15   2      340.91      432.40    220.00 o 
  -5  15   2     5367.89     5190.44    380.29 o 
  -3  15   2      928.33     1258.76    254.15 o 
  -1  15   2    12255.39    11063.47    673.50 o 
   1  15   2     1885.14     1889.83    193.49 o 
   3  15   2     8614.27     8392.53    528.90 o 
   5  15   2       30.33      355.53    155.85 o 
   7  15   2     3898.71     3700.85    266.01 o 
   9  15   2     2233.76     2296.86    301.11 o 
  11  15   2     1101.36     1139.43    215.19 o 
 -10  16   2      507.61      732.89    288.79 o 
  -8  16   2     1570.77     1623.29    302.05 o 
  -6  16   2     2649.95     2865.74    327.12 o 
  -4  16   2     2309.73     2533.39    313.58 o 
  -2  16   2     1760.86     1939.11    304.95 o 
   0  16   2      798.91      666.91    250.84 o 
   2  16   2     2188.35     2120.75    311.29 o 
   4  16   2      289.51      131.34    198.27 o 
   6  16   2     5740.53     6063.37    322.02 o 
   8  16   2        2.56       32.28    173.28 o 
  10  16   2     1490.26     1764.81    241.13 o 
  -9  17   2      196.90      429.79    278.88 o 
  -7  17   2       93.23      110.57    259.17 o 
  -5  17   2      384.85      730.76    274.41 o 
  -3  17   2      171.67        0.00    228.07 o 
  -1  17   2      947.74     1067.23    288.79 o 
   1  17   2      570.96      586.34    253.41 o 
   3  17   2      162.32      279.05    264.25 o 
   5  17   2      444.69      887.61    277.38 o 
   7  17   2      100.58       78.90    261.44 o 
  -6  18   2      166.52      405.91    286.00 o 
  -4  18   2        0.62        0.00    272.10 o 
  -2  18   2      200.82      216.20    268.09 o 
   0  18   2       39.67      102.00    282.32 o 
   2  18   2      483.43      908.10    284.55 o 
   4  18   2        4.24        0.00    268.56 o 
 -19   1   3        5.41       24.06    182.99 o 
 -17   1   3     1048.93     1137.22    239.01 o 
 -15   1   3      290.82      111.77    163.55 o 
 -13   1   3     5320.77     5127.86    443.94 o 
 -11   1   3      853.67      896.27    113.25 o 
  -9   1   3     5883.70     6334.88    223.94 o 
  -7   1   3    15808.54    16327.04    305.67 o 
  -5   1   3    22933.24    23712.90    585.02 o 
  -3   1   3    12124.54    13917.05    388.53 o 
  -1   1   3     4995.66     5406.07    127.20 o 
   1   1   3     3896.54     4147.56     98.09 o 
   3   1   3     5696.86     6106.42    165.32 o 
   5   1   3     4453.29     3498.01    185.06 o 
   7   1   3     2632.10     2343.55    378.21 o 
   9   1   3      581.33      489.69     90.10 o 
  11   1   3      385.20      305.28    103.32 o 
  13   1   3     4397.11     4120.43    371.13 o 
  15   1   3        4.34        5.66    146.56 o 
  17   1   3      700.98      696.42    222.22 o 
  19   1   3        1.24        0.00    205.79 o 
 -20   2   3      298.60      274.26    249.48 o 
 -18   2   3     3071.20     3599.48    553.16 o 
 -16   2   3     1445.22     1186.88    212.17 o 
 -14   2   3    10494.59    10495.62   1139.69 o 
 -12   2   3     5158.47     5163.39    241.77 o 
 -10   2   3    34364.91    32927.36    555.21 o 
  -8   2   3     1712.29     1638.77    146.70 o 
  -6   2   3    47785.39    52423.63   1616.05 o 
  -4   2   3     3539.88     3659.95     96.47 o 
  -2   2   3   112656.41   129963.48   2008.11 o 
   0   2   3    38241.26    41478.67   1484.05 o 
   2   2   3   151095.98   164374.17   3144.45 o 
   4   2   3     1436.46     1671.32     80.28 o 
   6   2   3    33378.97    31700.94    480.51 o 
   8   2   3     4130.44     3353.22    172.89 o 
  10   2   3    17045.27    14642.87    863.62 o 
  12   2   3     1745.88     1691.88    369.11 o 
  14   2   3     3812.75     3593.73    657.32 o 
  16   2   3     1245.81     1731.20    239.38 o 
  18   2   3      215.65       68.74    191.93 o 
 -19   3   3       44.40       69.57    198.17 o 
 -17   3   3     1358.73     1410.67    248.40 o 
 -15   3   3     1079.49     1281.75    164.25 o 
 -13   3   3    12888.88    11939.54    443.96 o 
 -11   3   3     1491.60     1386.95    134.96 o 
  -9   3   3    20549.04    19637.51    458.88 o 
  -7   3   3     5285.27     4950.09    169.02 o 
  -5   3   3     8343.14     9294.32    177.15 o 
  -3   3   3   230387.00   269328.09   4900.86 o 
  -1   3   3    17843.96    21330.65    442.59 o 
   1   3   3   108650.20   114701.51   2280.01 o 
   3   3   3      457.84      437.73     41.11 o 
   5   3   3    64560.28    62587.96   1457.07 o 
   7   3   3      757.55      645.99     65.14 o 
   9   3   3    29677.32    27761.08    341.63 o 
  11   3   3     1350.41     1109.96    182.03 o 
  13   3   3     5248.21     5344.85   1247.90 o 
  15   3   3       25.21        0.00    165.85 o 
  17   3   3      830.35     1526.76    253.11 o 
  19   3   3       18.28       69.90    208.94 o 
 -20   4   3        2.03        0.00    223.24 o 
 -18   4   3      236.96      253.65    196.58 o 
 -16   4   3        7.96        0.00    125.43 o 
 -14   4   3      381.68      467.75    144.31 o 
 -12   4   3      237.13      211.42    109.62 o 
 -10   4   3    11606.69    11937.79    313.80 o 
  -8   4   3        9.02       18.64     63.77 o 
  -6   4   3    23357.14    24977.62    422.71 o 
  -4   4   3    13517.01    15379.29    561.08 o 
  -2   4   3     5970.44     6734.52    141.00 o 
   0   4   3     1214.04     1611.67    122.93 o 
   2   4   3    37556.91    39829.16    276.22 o 
   4   4   3     6500.88     6382.86    146.86 o 
   6   4   3     1059.32     1355.74     92.73 o 
   8   4   3     3648.13     3350.66    123.19 o 
  10   4   3     4742.72     4719.41    388.80 o 
  12   4   3      539.09      491.69    139.96 o 
  14   4   3      256.28      123.46    147.78 o 
  16   4   3      541.90      817.54    196.58 o 
  18   4   3      132.99      128.44    190.44 o 
 -19   5   3        9.98        0.00    228.57 o 
 -17   5   3       55.31      246.24    161.64 o 
 -15   5   3      185.78      103.45    134.21 o 
 -13   5   3      479.48      548.22    133.10 o 
 -11   5   3     1120.62     1353.13    138.20 o 
  -9   5   3     1007.15     1001.56    109.26 o 
  -7   5   3       26.41      147.95     51.22 o 
  -5   5   3     9542.91    10981.33    196.76 o 
  -3   5   3    17170.17    20548.29    488.98 o 
  -1   5   3     1853.40     2066.85     68.98 o 
   1   5   3    12075.13    12987.64    461.83 o 
   3   5   3     5966.20     6120.84    185.08 o 
   5   5   3     2591.89     2839.33     92.04 o 
   7   5   3     1715.16     1638.93    140.12 o 
   9   5   3      535.21      497.12    101.43 o 
  11   5   3      184.75      187.07     92.83 o 
  13   5   3      169.85      112.09    110.32 o 
  15   5   3      187.18      284.96    178.82 o 
  17   5   3        8.95      123.44    234.61 o 
 -18   6   3      395.82      613.78    175.51 o 
 -16   6   3      328.93       60.87    144.59 o 
 -14   6   3     3392.67     3004.87    229.57 o 
 -12   6   3      697.90      637.88    124.93 o 
 -10   6   3     6553.57     6619.53    241.42 o 
  -8   6   3      186.08      136.02     80.42 o 
  -6   6   3     4189.70     4414.61    153.26 o 
  -4   6   3     8995.83     9471.61    274.37 o 
  -2   6   3    28138.54    30939.51    417.45 o 
   0   6   3     1287.53     1351.69     80.68 o 
   2   6   3    20947.83    20356.19    416.29 o 
   4   6   3     3011.82     3100.46    124.36 o 
   6   6   3    14801.49    13631.81    272.95 o 
   8   6   3     2071.11     1905.43    134.90 o 
  10   6   3     3267.29     3093.91    179.59 o 
  12   6   3      350.18      349.70    123.39 o 
  14   6   3      711.70      839.95    150.87 o 
  16   6   3      190.85      282.20    173.23 o 
  18   6   3      148.72      315.43    205.40 o 
 -19   7   3      136.42      348.10    217.50 o 
 -17   7   3     1374.22     1661.00    226.08 o 
 -15   7   3      582.89      601.41    155.82 o 
 -13   7   3     7236.12     7357.59    548.61 o 
 -11   7   3     6532.27     6067.73    286.07 o 
  -9   7   3     8588.80     8861.22    361.00 o 
  -7   7   3    13943.02    13457.94    219.16 o 
  -5   7   3    16677.63    16008.43    284.34 o 
  -3   7   3    63733.52    69622.66   1895.86 o 
  -1   7   3    63044.57    66049.80   1434.49 o 
   1   7   3    66168.31    67993.83   1143.29 o 
   3   7   3    50617.25    55281.14   1633.33 o 
   5   7   3    42579.75    41963.93   1348.11 o 
   7   7   3     2951.32     2585.51    208.06 o 
   9   7   3    12568.56    12996.95    519.63 o 
  11   7   3      220.28      262.44    110.06 o 
  13   7   3     5615.23     5949.47    557.94 o 
  15   7   3       10.06       49.88    135.17 o 
  17   7   3     1260.45     1680.33    275.06 o 
 -18   8   3      854.96     1097.88    204.61 o 
 -16   8   3      280.31      300.26    146.95 o 
 -14   8   3     4160.80     5005.31    482.81 o 
 -12   8   3      461.09      410.40    123.63 o 
 -10   8   3    10146.00     9897.14    567.51 o 
  -8   8   3     1492.34     1634.13    118.43 o 
  -6   8   3    40958.28    44058.53    495.51 o 
  -4   8   3        0.84      116.10     59.51 o 
  -2   8   3    20992.88    19439.66    274.66 o 
   0   8   3     1300.93     1410.77     81.69 o 
   2   8   3    62245.16    63709.39    765.46 o 
   4   8   3      812.91      827.70     80.72 o 
   6   8   3    23584.48    22857.99    757.68 o 
   8   8   3     3947.84     3823.35    169.73 o 
  10   8   3     4423.74     4246.03    210.48 o 
  12   8   3     3835.66     3878.29    268.57 o 
  14   8   3     1257.16     1540.97    197.88 o 
  16   8   3      198.26      403.76    228.55 o 
 -17   9   3      778.73      761.63    188.47 o 
 -15   9   3        0.94        0.00    134.08 o 
 -13   9   3     5667.03     5984.30    309.31 o 
 -11   9   3      831.57      699.54    134.57 o 
  -9   9   3      520.71      407.25     99.70 o 
  -7   9   3      416.84      517.50     89.48 o 
  -5   9   3     1545.07     1299.63    100.28 o 
  -3   9   3     4012.80     3914.32    143.85 o 
  -1   9   3      608.38      508.94     69.78 o 
   1   9   3    10691.05    10175.29    199.03 o 
   3   9   3      598.11      585.18     73.61 o 
   5   9   3     8459.46     8383.93    226.08 o 
   7   9   3        5.51       33.23     79.94 o 
   9   9   3     4540.84     4378.52    376.88 o 
  11   9   3      826.66      752.98    126.03 o 
  13   9   3     1814.69     2373.04    263.29 o 
  15   9   3       20.84      108.74    151.78 o 
  17   9   3      113.25      220.78    187.42 o 
 -16  10   3      125.85      131.95    150.82 o 
 -14  10   3      332.02      163.51    147.23 o 
 -12  10   3     1723.73     1785.98    161.82 o 
 -10  10   3      202.44      394.02    110.22 o 
  -8  10   3     1153.09     1292.03    122.70 o 
  -6  10   3     1601.34     1605.63    121.20 o 
  -4  10   3       11.97       15.30     66.67 o 
  -2  10   3        1.82       78.97     69.49 o 
   0  10   3      101.61       83.67     61.43 o 
   2  10   3     1396.27     1515.64    132.83 o 
   4  10   3      672.17      695.80     84.97 o 
   6  10   3      812.43      916.32    124.32 o 
   8  10   3      188.72      217.56    116.56 o 
  10  10   3       91.14      170.97    119.40 o 
  12  10   3        4.46       11.37    140.53 o 
  14  10   3        0.12        0.00    210.43 o 
  16  10   3      152.98      204.53    184.82 o 
 -17  11   3       96.24      181.97    186.72 o 
 -15  11   3      735.45      762.40    158.93 o 
 -13  11   3      753.88      845.57    150.30 o 
 -11  11   3     1569.59     1819.30    164.23 o 
  -9  11   3      127.63       89.74     98.31 o 
  -7  11   3     3579.00     3770.80    181.26 o 
  -5  11   3     1938.78     1921.34    153.86 o 
  -3  11   3     4986.43     4666.10    173.28 o 
  -1  11   3     1600.52     1490.35    104.05 o 
   1  11   3     6179.72     5574.50    327.40 o 
   3  11   3      364.74      493.67    108.41 o 
   5  11   3    11927.69    11247.79    994.30 o 
   7  11   3     2308.70     2390.20    264.20 o 
   9  11   3      316.38      466.08    133.22 o 
  11  11   3      248.93      208.76    146.80 o 
  13  11   3      395.65      505.98    172.56 o 
  15  11   3      149.43      320.51    179.34 o 
 -16  12   3      144.18      199.93    164.61 o 
 -14  12   3     2831.95     3101.82    259.73 o 
 -12  12   3      297.98      284.60    130.75 o 
 -10  12   3     6798.49     7148.54    269.71 o 
  -8  12   3      387.06      415.53    110.16 o 
  -6  12   3     9273.92     8435.23    252.29 o 
  -4  12   3      725.89      576.89    128.15 o 
  -2  12   3    15374.66    14517.36    385.42 o 
   0  12   3       10.16       62.91    107.96 o 
   2  12   3    14630.60    14203.91    988.16 o 
   4  12   3     1252.88      972.76    137.38 o 
   6  12   3     4220.86     4243.44    237.65 o 
   8  12   3     2363.63     2362.88    200.04 o 
  10  12   3     3968.30     4106.90    264.85 o 
  12  12   3      687.74     1097.84    297.85 o 
  14  12   3      421.40      502.32    187.50 o 
 -15  13   3      173.24      104.04    195.66 o 
 -13  13   3     2099.32     2277.63    236.01 o 
 -11  13   3     1015.06      979.76    156.27 o 
  -9  13   3     4657.37     4829.46    228.32 o 
  -7  13   3     1559.24     1494.07    176.33 o 
  -5  13   3     6821.55     6709.17    346.68 o 
  -3  13   3     4805.90     4646.91    240.20 o 
  -1  13   3     4239.61     3810.84    224.18 o 
   1  13   3     4432.62     4177.73    474.04 o 
   3  13   3     1389.68     1105.01    144.27 o 
   5  13   3     5541.81     5223.70    417.49 o 
   7  13   3        9.56        9.64    122.62 o 
   9  13   3     2349.85     2558.17    222.66 o 
  11  13   3       60.09      132.87    168.61 o 
  13  13   3     1613.28     1946.17    327.65 o 
 -14  14   3      458.95      608.52    278.80 o 
 -12  14   3      372.47      326.48    229.92 o 
 -10  14   3      776.97      771.13    250.91 o 
  -8  14   3       52.35       97.45    149.84 o 
  -6  14   3     1576.55     1713.18    198.00 o 
  -4  14   3       67.35       36.49    131.55 o 
  -2  14   3     5332.53     5434.96    276.53 o 
   0  14   3     1586.59     1467.40    175.12 o 
   2  14   3     5273.23     5464.49    273.40 o 
   4  14   3      627.48      367.44    136.62 o 
   6  14   3     1871.89     1740.51    194.52 o 
   8  14   3      351.71      482.84    156.92 o 
  10  14   3      173.69      257.87    162.73 o 
  12  14   3      305.73      397.51    193.35 o 
 -11  15   3      192.73      136.45    240.98 o 
  -9  15   3        9.63      143.79    226.27 o 
  -7  15   3      183.86      383.44    222.58 o 
  -5  15   3      604.33     1245.96    261.98 o 
  -3  15   3      143.51       89.57    144.71 o 
  -1  15   3      940.04      926.18    165.33 o 
   1  15   3     1954.19     1610.73    188.05 o 
   3  15   3       45.35      195.35    138.21 o 
   5  15   3     1403.64     1306.70    181.82 o 
   7  15   3      586.86      537.60    163.56 o 
   9  15   3      131.87      174.74    165.86 o 
  11  15   3        5.75        0.00    196.03 o 
 -10  16   3     1335.96     1229.89    327.65 o 
  -8  16   3        0.80        0.00    367.09 o 
  -6  16   3     2348.88     2395.22    320.20 o 
  -4  16   3       18.19        0.00    218.05 o 
  -2  16   3      979.89     1199.67    282.09 o 
   0  16   3      145.84      253.76    235.18 o 
   2  16   3     1810.21     1837.96    202.49 o 
   4  16   3        9.80      129.34    151.49 o 
   6  16   3     1932.53     1861.17    252.76 o 
   8  16   3        6.44      162.59    184.61 o 
  -9  17   3     1233.86     1279.63    296.03 o 
  -7  17   3     1543.56     1481.69    371.13 o 
  -5  17   3      720.19     1170.26    308.09 o 
  -3  17   3     2165.48     2148.50    315.60 o 
  -1  17   3     1160.36     1460.19    304.26 o 
   1  17   3     2940.96     2588.25    343.57 o 
   3  17   3       14.45      164.19    246.08 o 
   5  17   3     3799.52     3983.20   1039.58 o 
   7  17   3      367.49      309.81    266.97 o 
  -6  18   3     2049.23     2239.52    347.47 o 
  -4  18   3        0.12      126.23    279.42 o 
  -2  18   3     4291.09     4671.00    414.64 o 
   0  18   3      315.68      506.25    293.31 o 
   2  18   3     1099.14     1359.14    312.72 o 
   4  18   3      306.75      325.07    295.29 o 
 -20   0   4       95.14       32.36    301.36 o 
 -18   0   4       87.21       72.81    266.97 o 
 -16   0   4     1593.65     1403.63    347.87 o 
 -14   0   4     6881.28     6443.76    542.04 o 
 -12   0   4      962.57      489.45    204.27 o 
 -10   0   4    33835.59    32845.78    942.50 o 
  -8   0   4    20235.66    19800.62    428.21 o 
  -6   0   4    97996.76   113927.93    997.10 o 
  -4   0   4    13611.60    13799.01    342.91 o 
  -2   0   4   167458.22   203129.92   1694.68 o 
   0   0   4    58807.58    65780.70   1285.73 o 
   2   0   4    40095.77    38538.01    426.61 o 
   4   0   4    15565.21    16099.29    410.57 o 
   6   0   4    12877.70    11113.77    384.28 o 
   8   0   4    16438.21    14608.69    503.61 o 
  10   0   4     1140.37      827.21    161.80 o 
  12   0   4     5001.77     4882.37    368.10 o 
  14   0   4        7.55        0.00    159.78 o 
  16   0   4     2340.51     2058.93    398.44 o 
  18   0   4       28.82        0.00    285.18 o 
 -21   1   4      181.53      167.99    232.32 o 
 -19   1   4      856.61     1142.22    255.83 o 
 -17   1   4     1049.86      824.41    220.54 o 
 -15   1   4     1936.37     1741.08    249.97 o 
 -13   1   4     2458.00     2302.12    250.84 o 
 -11   1   4    11717.08    11454.25    327.54 o 
  -9   1   4     7134.45     7004.82    233.57 o 
  -7   1   4    55140.32    58589.71   1206.27 o 
  -5   1   4    60370.11    72044.37   1157.29 o 
  -3   1   4    36712.66    40077.48    459.34 o 
  -1   1   4    22237.61    23334.16    311.45 o 
   1   1   4    26599.33    29397.95    969.50 o 
   3   1   4     5606.91     5528.63    129.51 o 
   5   1   4    24968.06    22723.40    437.88 o 
   7   1   4     1207.98     1208.85    106.19 o 
   9   1   4    15370.17    12905.35    409.56 o 
  11   1   4      440.77      295.23    142.59 o 
  13   1   4      837.69      687.09    144.10 o 
  15   1   4     1504.38     1649.06    225.46 o 
  17   1   4      638.98      515.36    216.63 o 
  19   1   4      132.19      262.19    233.43 o 
 -20   2   4        8.07      115.16    256.86 o 
 -18   2   4      462.33      344.83    263.94 o 
 -16   2   4       29.58        0.00    177.06 o 
 -14   2   4     1227.99     1180.69    157.56 o 
 -12   2   4      658.13      660.35    120.54 o 
 -10   2   4      930.87      835.10    108.55 o 
  -8   2   4     1059.11     1036.30    104.99 o 
  -6   2   4     9195.29     9964.40    179.54 o 
  -4   2   4    42176.72    49713.21    377.07 o 
  -2   2   4    13712.18    15684.67    445.97 o 
   0   2   4     6884.07     7308.53    254.23 o 
   2   2   4    43760.37    45795.63    585.69 o 
   4   2   4     7923.02     7726.87    282.00 o 
   6   2   4    11184.44    11278.96    308.59 o 
   8   2   4     6116.41     5281.70    190.90 o 
  10   2   4     1740.92     1520.64    143.72 o 
  12   2   4     1609.60     1575.03    191.49 o 
  14   2   4      200.90      171.85    145.42 o 
  16   2   4      122.90       67.75    164.84 o 
  18   2   4       53.05      158.36    192.90 o 
 -19   3   4      166.96      234.04    210.28 o 
 -17   3   4      473.29      433.43    207.24 o 
 -15   3   4     2040.35     2122.50    200.72 o 
 -13   3   4      293.75      237.17    116.97 o 
 -11   3   4     2963.39     2769.77    174.75 o 
  -9   3   4     1483.23     1539.46    128.89 o 
  -7   3   4    11426.55    11468.31    200.44 o 
  -5   3   4        8.79       57.82     45.97 o 
  -3   3   4    32340.34    37708.98    999.85 o 
  -1   3   4      356.30      327.97     33.25 o 
   1   3   4     8047.48     8969.50    253.13 o 
   3   3   4       13.32       36.23     31.60 o 
   5   3   4     1174.82     1131.87     66.29 o 
   7   3   4      130.68       32.07     47.74 o 
   9   3   4     1095.80      888.04     99.53 o 
  11   3   4      202.85       37.86    106.23 o 
  13   3   4        0.88        0.00    126.42 o 
  15   3   4      503.61      753.71    178.76 o 
  17   3   4        1.67       42.93    173.27 o 
 -20   4   4       95.32      104.07    236.68 o 
 -18   4   4     1225.60     1262.26    256.56 o 
 -16   4   4        6.68        0.00    123.64 o 
 -14   4   4     6894.06     6884.64    309.46 o 
 -12   4   4     2226.80     2162.53    205.09 o 
 -10   4   4     9835.96     9125.04    287.86 o 
  -8   4   4    15283.72    15415.89    483.72 o 
  -6   4   4    25499.18    26741.71    385.61 o 
  -4   4   4     5682.58     5579.25    181.32 o 
  -2   4   4      235.31      198.49     43.89 o 
   0   4   4    20896.55    21689.70    691.62 o 
   2   4   4     4585.37     4318.53    104.52 o 
   4   4   4    69271.91    70019.69   1457.83 o 
   6   4   4     5027.48     4393.59    129.58 o 
   8   4   4    14542.90    13381.38    236.05 o 
  10   4   4     1899.45     1332.28    124.48 o 
  12   4   4     3491.41     3601.89    259.86 o 
  14   4   4      379.75      487.30    311.47 o 
  16   4   4      661.76      892.56    220.79 o 
  18   4   4       27.50        0.00    185.61 o 
 -19   5   4      977.18     1308.89    275.58 o 
 -17   5   4     1129.82     1436.71    194.99 o 
 -15   5   4     6022.17     5643.74    297.15 o 
 -13   5   4      563.44      626.56    137.69 o 
 -11   5   4    27101.77    25844.31    506.48 o 
  -9   5   4     2059.11     1989.75    187.71 o 
  -7   5   4    68501.88    71753.29    524.40 o 
  -5   5   4     3733.73     3641.95    112.94 o 
  -3   5   4    18113.28    17930.31    380.67 o 
  -1   5   4    18833.12    21654.55   1338.47 o 
   1   5   4    89504.18    96137.68   1140.08 o 
   3   5   4       79.28       67.73     40.96 o 
   5   5   4    15894.27    14982.13    462.83 o 
   7   5   4     4152.13     3727.40    127.01 o 
   9   5   4    20541.22    18457.08    968.79 o 
  11   5   4     1201.71     1104.49    131.01 o 
  13   5   4     4363.63     3368.28    584.51 o 
  15   5   4      831.90      915.76    341.81 o 
  17   5   4      553.15      811.70    222.11 o 
 -18   6   4     1149.02     1190.56    205.91 o 
 -16   6   4       32.64       44.12    134.47 o 
 -14   6   4    13349.11    11969.16    403.73 o 
 -12   6   4     9478.56     9076.99    326.85 o 
 -10   6   4     5743.81     5919.83    248.87 o 
  -8   6   4    15553.63    15785.62    462.41 o 
  -6   6   4   105904.61   113531.70   2318.19 o 
  -4   6   4    79675.88    88242.66   1177.35 o 
  -2   6   4    20798.66    21135.56    674.06 o 
   0   6   4    17602.48    18671.20    306.56 o 
   2   6   4    24904.41    25208.58    340.97 o 
   4   6   4    21922.42    21887.70    654.80 o 
   6   6   4     4576.78     3900.12    124.52 o 
   8   6   4     6038.74     6102.32    197.32 o 
  10   6   4     1462.84     1218.38    201.93 o 
  12   6   4     4958.42     5308.54    705.20 o 
  14   6   4      713.05      868.26    281.13 o 
  16   6   4     1481.54     1859.49    760.47 o 
  18   6   4        9.24        0.00    195.34 o 
 -19   7   4       32.19      129.66    176.30 o 
 -17   7   4       28.93        0.00    152.75 o 
 -15   7   4       88.87      126.10    132.81 o 
 -13   7   4     2291.45     2081.89    190.51 o 
 -11   7   4     4211.14     3971.57    287.30 o 
  -9   7   4      322.38      255.80     92.82 o 
  -7   7   4    14496.30    14079.44    625.50 o 
  -5   7   4      890.22     1100.92     89.15 o 
  -3   7   4     1034.27     1450.30    118.23 o 
  -1   7   4      639.45      706.54     59.61 o 
   1   7   4     6600.62     6949.23    284.64 o 
   3   7   4     5378.59     5273.40    136.44 o 
   5   7   4     4630.47     5018.03    186.54 o 
   7   7   4     4213.42     4392.98    200.55 o 
   9   7   4     1228.50     1300.44    121.22 o 
  11   7   4      214.67      240.99    110.69 o 
  13   7   4       17.50        4.02    162.08 o 
  15   7   4      719.51      631.32    197.30 o 
  17   7   4      105.70      200.23    293.27 o 
 -18   8   4      268.46      317.30    180.12 o 
 -16   8   4      711.02      506.65    165.70 o 
 -14   8   4       92.29      182.44    132.57 o 
 -12   8   4      325.69      480.08    126.03 o 
 -10   8   4     3155.30     3068.16    185.17 o 
  -8   8   4     6735.22     7117.90    322.41 o 
  -6   8   4       22.74       96.63     70.05 o 
  -4   8   4     6277.39     5889.32    166.11 o 
  -2   8   4    27412.76    29835.50    642.60 o 
   0   8   4     1119.29      912.25     88.43 o 
   2   8   4     5303.49     4946.46    226.43 o 
   4   8   4     2311.81     2122.61    109.48 o 
   6   8   4     2511.03     2127.11    121.17 o 
   8   8   4       65.56      164.37     85.74 o 
  10   8   4        1.97        0.00     94.81 o 
  12   8   4      212.24      279.06    117.58 o 
  14   8   4      265.24      462.33    152.00 o 
  16   8   4      421.88      738.22    313.49 o 
 -17   9   4       98.46       17.37    155.32 o 
 -15   9   4     1576.98     1728.11    201.76 o 
 -13   9   4      213.80      164.89    126.72 o 
 -11   9   4     6333.79     6316.33    267.43 o 
  -9   9   4      783.60      808.30    111.06 o 
  -7   9   4     5049.62     5397.79    193.45 o 
  -5   9   4        3.04       69.88     63.49 o 
  -3   9   4    18914.94    16924.51    568.38 o 
  -1   9   4      251.00      291.02     64.58 o 
   1   9   4    19137.54    18237.16    595.55 o 
   3   9   4     2428.64     2159.39    180.22 o 
   5   9   4    14646.27    13597.36    746.46 o 
   7   9   4      790.27      774.64    139.61 o 
   9   9   4     9557.37    10623.76    831.52 o 
  11   9   4      259.12      223.21    131.46 o 
  13   9   4     1710.48     2125.51    213.37 o 
  15   9   4        5.29       85.39    159.25 o 
 -16  10   4       84.09      247.39    161.86 o 
 -14  10   4     3360.96     3913.30    264.06 o 
 -12  10   4      397.00      533.02    126.71 o 
 -10  10   4     5676.05     6479.50    245.38 o 
  -8  10   4        6.65       61.33     89.85 o 
  -6  10   4    13115.17    13491.47    292.19 o 
  -4  10   4     5635.80     5282.75    174.73 o 
  -2  10   4    11642.71    10703.19    265.65 o 
   0  10   4     8853.71     8150.66    409.95 o 
   2  10   4     4053.73     3929.15    359.77 o 
   4  10   4    16849.70    16119.20    867.55 o 
   6  10   4     4207.75     3982.44    309.41 o 
   8  10   4     4130.32     4077.73    314.08 o 
  10  10   4     1859.22     1821.82    184.04 o 
  12  10   4     2831.76     3236.73    331.96 o 
  14  10   4      400.45      555.20    176.60 o 
  16  10   4      379.43      727.73    218.02 o 
 -17  11   4      430.79      476.09    191.95 o 
 -15  11   4      735.83      819.46    161.79 o 
 -13  11   4     1178.71     1307.36    161.80 o 
 -11  11   4     3714.65     4214.32    222.32 o 
  -9  11   4      523.00      513.10    114.76 o 
  -7  11   4    14366.97    14125.86    317.73 o 
  -5  11   4     7432.45     7214.46    221.04 o 
  -3  11   4     6592.67     5955.05    254.59 o 
  -1  11   4       39.69      143.76     97.73 o 
   1  11   4    14145.60    12469.75    670.47 o 
   3  11   4       77.86      226.38    118.26 o 
   5  11   4     3186.66     3392.58    355.82 o 
   7  11   4      106.54        0.00    113.67 o 
   9  11   4      686.38      694.15    143.14 o 
  11  11   4      704.27      821.14    210.79 o 
  13  11   4      172.26      184.05    204.51 o 
  15  11   4      319.29      434.16    191.20 o 
 -16  12   4        0.18       63.92    174.86 o 
 -14  12   4       10.18       13.27    143.60 o 
 -12  12   4      455.23      601.38    157.13 o 
 -10  12   4     1821.58     1841.63    165.01 o 
  -8  12   4     1920.36     1858.59    150.21 o 
  -6  12   4     4761.52     4479.84    250.26 o 
  -4  12   4       22.69      166.83    115.20 o 
  -2  12   4     2160.85     2115.10    179.21 o 
   0  12   4      562.14      544.15    122.29 o 
   2  12   4      600.25      583.61    124.90 o 
   4  12   4      257.92      356.53    133.82 o 
   6  12   4       54.70      101.80    117.25 o 
   8  12   4      552.93      688.50    145.10 o 
  10  12   4        5.33       64.84    140.30 o 
  12  12   4       18.10      175.43    165.00 o 
  14  12   4      184.38      105.46    206.97 o 
 -15  13   4        1.51       65.12    186.54 o 
 -13  13   4       23.36       19.42    173.93 o 
 -11  13   4      665.14      839.47    178.80 o 
  -9  13   4        8.82       95.37    145.79 o 
  -7  13   4      622.81      612.39    157.29 o 
  -5  13   4      372.95      287.36    133.73 o 
  -3  13   4     2218.21     2431.67    194.36 o 
  -1  13   4        0.00       23.37    123.59 o 
   1  13   4     1778.02     2193.30    349.16 o 
   3  13   4      126.24      199.26    122.45 o 
   5  13   4     1417.67     1298.87    163.41 o 
   7  13   4       12.95        0.00    136.59 o 
   9  13   4      176.20      289.29    144.60 o 
  11  13   4        2.59      103.38    163.26 o 
  13  13   4      103.83      197.93    220.70 o 
 -14  14   4      843.68      835.90    282.64 o 
 -12  14   4      513.10      409.75    246.62 o 
 -10  14   4     2188.94     2452.51    245.50 o 
  -8  14   4      889.01     1030.88    185.05 o 
  -6  14   4     5306.34     4918.24    281.15 o 
  -4  14   4     3496.13     3286.49    253.16 o 
  -2  14   4     6692.44     6347.65    299.40 o 
   0  14   4     1795.64     1668.89    185.04 o 
   2  14   4     4066.38     4594.73    257.63 o 
   4  14   4     2407.01     2535.19    203.50 o 
   6  14   4     1028.97      906.51    167.95 o 
   8  14   4      586.42      722.35    174.46 o 
  10  14   4       18.40      134.05    164.77 o 
  12  14   4      931.30     1060.93    259.61 o 
 -11  15   4     2597.54     2967.09    686.65 o 
  -9  15   4     1350.39     1387.74    306.41 o 
  -7  15   4     2849.47     2921.20    315.71 o 
  -5  15   4      310.85      395.43    154.43 o 
  -3  15   4    12731.84    12237.89   1016.74 o 
  -1  15   4      633.96      661.29    156.47 o 
   1  15   4     6359.09     6007.33    323.79 o 
   3  15   4       60.16      154.85    141.59 o 
   5  15   4     4022.42     4179.70    288.69 o 
   7  15   4      486.79      560.86    167.76 o 
   9  15   4     1600.04     1453.72    254.39 o 
  11  15   4      208.63      253.07    220.46 o 
 -10  16   4     1698.16     1914.01    310.25 o 
  -8  16   4      366.29      545.84    267.51 o 
  -6  16   4     1994.62     2204.62    300.24 o 
  -4  16   4      966.80     1200.14    351.92 o 
  -2  16   4     2080.51     2360.84    308.94 o 
   0  16   4     2579.55     2312.69    219.68 o 
   2  16   4     1275.07     1012.23    181.44 o 
   4  16   4     5945.40     6321.84    320.49 o 
   6  16   4      497.72      568.15    187.10 o 
   8  16   4     1168.38     1505.05    254.00 o 
  -9  17   4      212.89      272.09    280.95 o 
  -7  17   4      580.03     1047.12    298.86 o 
  -5  17   4     1132.74      984.43    319.33 o 
  -3  17   4      709.33      863.85    302.37 o 
  -1  17   4        1.96        0.00    252.36 o 
   1  17   4       49.38      167.47    244.74 o 
   3  17   4      381.94      403.20    259.33 o 
   5  17   4      742.39      875.11    223.13 o 
   7  17   4       76.95        9.18    197.81 o 
  -6  18   4       77.18        0.00    318.64 o 
  -4  18   4      202.31      555.30    299.19 o 
  -2  18   4      150.19      202.15    267.67 o 
   0  18   4      148.82      158.86    275.47 o 
   2  18   4      401.47      478.97    333.72 o 
   4  18   4       12.16      248.77    362.03 o 
 -21   1   5        1.05        0.00    232.99 o 
 -19   1   5      597.27      682.41    233.80 o 
 -17   1   5       47.21       48.62    185.65 o 
 -15   1   5     2767.98     2740.21    289.58 o 
 -13   1   5       64.94        9.99    105.02 o 
 -11   1   5     2924.01     2747.10    173.56 o 
  -9   1   5     8607.97     8293.52    700.01 o 
  -7   1   5    12407.37    13446.27    319.37 o 
  -5   1   5     1651.60     1659.84     64.41 o 
  -3   1   5     9985.54    10660.02    209.84 o 
  -1   1   5     3879.36     4160.59     87.18 o 
   1   1   5    24233.64    22913.19    682.82 o 
   3   1   5      726.89      687.06     58.53 o 
   5   1   5    19648.61    18947.66    800.25 o 
   7   1   5     7170.49     5992.05    223.43 o 
   9   1   5     1500.10     1494.03    139.65 o 
  11   1   5     1846.94     1645.81    162.32 o 
  13   1   5      127.64        0.00    118.06 o 
  15   1   5      719.54      535.78    174.46 o 
  17   1   5       26.49        0.00    150.80 o 
 -20   2   5      326.42      265.49    223.31 o 
 -18   2   5     3215.06     3344.07    338.50 o 
 -16   2   5     1807.02     1690.73    258.28 o 
 -14   2   5     3582.94     3694.67    232.80 o 
 -12   2   5     4052.28     3694.74    211.47 o 
 -10   2   5     3810.86     3730.53    189.39 o 
  -8   2   5    26416.87    27625.54    340.28 o 
  -6   2   5     7169.08     8723.88    177.19 o 
  -4   2   5    22895.45    24415.00    326.55 o 
  -2   2   5     4021.87     4089.67     92.75 o 
   0   2   5    71916.80    75854.56   2964.80 o 
   2   2   5     3021.41     3039.51     88.06 o 
   4   2   5    17541.30    15083.67    653.17 o 
   6   2   5     8424.58     6932.85    390.82 o 
   8   2   5    31455.79    29537.44    930.90 o 
  10   2   5      447.40      346.46     79.20 o 
  12   2   5     4848.47     4854.86    270.25 o 
  14   2   5      836.43      944.83    190.25 o 
  16   2   5      913.61     1144.06    239.67 o 
  18   2   5       62.28      103.51    165.53 o 
 -19   3   5      597.87      727.84    262.08 o 
 -17   3   5       28.65       26.25    193.14 o 
 -15   3   5    20778.38    21298.86   1032.16 o 
 -13   3   5      265.15     1645.48   1152.01 o 
 -11   3   5    11506.38    10853.46    324.98 o 
  -9   3   5     7434.79     7448.42    242.92 o 
  -7   3   5    54806.89    55766.57    734.04 o 
  -5   3   5    19438.41    20746.14    484.89 o 
  -3   3   5    54690.80    58667.98    773.88 o 
  -1   3   5    42883.30    45445.32   1092.33 o 
   1   3   5    60421.51    59540.46    796.81 o 
   3   3   5    11038.65     9404.62    449.62 o 
   5   3   5    11186.30     9740.75    211.06 o 
   7   3   5    22219.03    21160.86    585.59 o 
   9   3   5    11660.80    10733.47    635.44 o 
  11   3   5     5797.20     5590.61    899.01 o 
  13   3   5     1131.26      808.28    160.77 o 
  15   3   5      830.98     1205.39    408.55 o 
  17   3   5      111.50      188.38    183.04 o 
 -20   4   5       93.71      155.91    260.91 o 
 -18   4   5      127.13      111.75    157.40 o 
 -16   4   5      847.87      744.16    163.41 o 
 -14   4   5     4901.13     4682.35    261.03 o 
 -12   4   5     4227.46     3913.77    221.16 o 
 -10   4   5     1016.70     1113.58    123.64 o 
  -8   4   5    39745.91    40885.84   1065.24 o 
  -6   4   5     2770.02     2683.39    106.67 o 
  -4   4   5    23317.24    24656.73    285.29 o 
  -2   4   5    12735.03    13379.64    303.72 o 
   0   4   5    37789.36    41069.24    862.93 o 
   2   4   5     6639.94     6334.48    363.87 o 
   4   4   5    35491.12    32571.51    967.70 o 
   6   4   5       78.37        1.67     44.48 o 
   8   4   5    13855.91    12759.79    335.42 o 
  10   4   5      143.01       64.14    106.48 o 
  12   4   5      805.81      837.99    161.59 o 
  14   4   5      165.46       91.18    139.37 o 
  16   4   5      218.72      192.19    177.18 o 
  18   4   5       41.54        0.00    207.59 o 
 -19   5   5        0.08       67.03    157.00 o 
 -17   5   5       26.01        0.00    134.73 o 
 -15   5   5      130.64      160.55    131.04 o 
 -13   5   5      452.29      506.68    123.91 o 
 -11   5   5     3393.02     3406.81    202.76 o 
  -9   5   5     3931.36     4212.66    142.45 o 
  -7   5   5     4202.77     4657.83    185.67 o 
  -5   5   5    10168.01    11160.09    342.43 o 
  -3   5   5     2287.46     2407.87     97.77 o 
  -1   5   5     1612.52     1699.04    187.80 o 
   1   5   5    12490.13    13517.60    295.45 o 
   3   5   5    15078.79    16326.19    434.00 o 
   5   5   5      166.03      146.94     50.76 o 
   7   5   5      146.40      227.90     58.74 o 
   9   5   5      372.95      348.58     91.73 o 
  11   5   5      247.41      142.93    126.42 o 
  13   5   5     1687.05     1483.97    371.13 o 
  15   5   5      126.01      202.50    176.81 o 
  17   5   5        1.20      200.77    203.88 o 
 -20   6   5      129.64      144.37    179.70 o 
 -18   6   5      170.94      198.75    167.82 o 
 -16   6   5     1064.70     1169.02    213.67 o 
 -14   6   5      160.70      186.86    141.40 o 
 -12   6   5       71.11      197.12    126.07 o 
 -10   6   5     4415.02     4003.30    211.49 o 
  -8   6   5     5759.75     5752.63    168.92 o 
  -6   6   5    14787.45    16581.52    319.62 o 
  -4   6   5    36475.00    37939.68    698.58 o 
  -2   6   5     2491.68     2234.40     87.25 o 
   0   6   5    21582.86    22649.02    576.54 o 
   2   6   5     2158.86     1908.72    111.70 o 
   4   6   5    12410.66    12200.29    461.50 o 
   6   6   5      878.67      836.65     71.16 o 
   8   6   5     7933.02     7524.68    445.19 o 
  10   6   5        0.02        0.00     89.27 o 
  12   6   5      970.40     1020.68    192.91 o 
  14   6   5       66.76      227.97    172.51 o 
  16   6   5      389.41      731.14    233.10 o 
 -19   7   5      751.77      800.60    191.80 o 
 -17   7   5       50.46       51.55    147.55 o 
 -15   7   5     1976.55     1961.67    205.43 o 
 -13   7   5     1223.41     1134.06    158.55 o 
 -11   7   5     4999.77     4992.11    247.47 o 
  -9   7   5     3880.78     4135.97    225.34 o 
  -7   7   5    40820.98    42436.09    927.74 o 
  -5   7   5    21661.79    22973.15    388.75 o 
  -3   7   5    63638.73    67807.19   1855.48 o 
  -1   7   5     7094.55     6656.22    221.17 o 
   1   7   5    63709.51    66284.51   2658.24 o 
   3   7   5    21421.81    20613.09    468.83 o 
   5   7   5     8583.59     8320.86    214.80 o 
   7   7   5      495.52      435.09     84.64 o 
   9   7   5     1392.55     1202.22    147.42 o 
  11   7   5     3297.28     3466.69    314.11 o 
  13   7   5      369.51      426.37    139.09 o 
  15   7   5      631.28      976.88    279.11 o 
  17   7   5       79.63      380.23    305.40 o 
 -18   8   5      517.88      387.42    185.69 o 
 -16   8   5      992.03      931.30    172.81 o 
 -14   8   5     3408.69     3016.63    232.71 o 
 -12   8   5     7094.24     6912.04    414.99 o 
 -10   8   5     1522.60     1517.85    205.21 o 
  -8   8   5    10775.01    10786.07    630.20 o 
  -6   8   5     8846.25     8672.05    313.67 o 
  -4   8   5    32112.60    32580.12    465.53 o 
  -2   8   5     2731.90     2520.39     98.48 o 
   0   8   5    69969.98    71339.39   2695.08 o 
   2   8   5     1482.43     1525.72    141.41 o 
   4   8   5    10078.22     9661.91    464.45 o 
   6   8   5      759.29      678.92     89.50 o 
   8   8   5    11951.92    11453.02    570.42 o 
  10   8   5        2.52        0.00    114.41 o 
  12   8   5     3051.83     3278.93    232.99 o 
  14   8   5       62.79      150.70    142.11 o 
  16   8   5      972.43     1462.64    283.10 o 
 -17   9   5      184.00      170.32    163.12 o 
 -15   9   5     1791.50     1642.74    205.70 o 
 -13   9   5      961.38      897.18    163.76 o 
 -11   9   5     1299.36     1455.67    161.42 o 
  -9   9   5     3212.60     3339.25    171.26 o 
  -7   9   5    15245.87    14013.52    253.54 o 
  -5   9   5      913.53      868.35     93.01 o 
  -3   9   5     5084.57     4788.14    200.85 o 
  -1   9   5      170.38      225.75     90.52 o 
   1   9   5     6065.17     5899.49    394.67 o 
   3   9   5     4395.91     4466.41    330.05 o 
   5   9   5     1944.68     2011.56    155.12 o 
   7   9   5     3717.99     3926.27    208.17 o 
   9   9   5     5214.05     5582.01    468.57 o 
  11   9   5     1017.18     1277.59    164.78 o 
  13   9   5       27.81       39.72    140.93 o 
  15   9   5      284.42      440.07    183.64 o 
 -16  10   5       65.85      158.28    169.17 o 
 -14  10   5      738.71      486.29    257.22 o 
 -12  10   5     4002.91     4411.92    225.98 o 
 -10  10   5      428.67      491.59    115.90 o 
  -8  10   5      520.72      759.06    113.91 o 
  -6  10   5      668.01      630.07     98.62 o 
  -4  10   5      289.40      284.24     78.63 o 
  -2  10   5       17.69        0.00     84.00 o 
   0  10   5      378.59      722.37    125.72 o 
   2  10   5      312.16      205.80     99.97 o 
   4  10   5     1036.14     1035.95    176.01 o 
   6  10   5      918.57      879.34    124.46 o 
   8  10   5      385.93      445.48    124.70 o 
  10  10   5       88.28       60.25    129.38 o 
  12  10   5        0.00      192.35    142.20 o 
  14  10   5       54.08       88.08    216.24 o 
 -17  11   5       71.00      337.93    167.58 o 
 -15  11   5      888.76     1045.10    173.73 o 
 -13  11   5       43.90       82.03    128.84 o 
 -11  11   5     3741.01     3491.07    203.97 o 
  -9  11   5        6.74        0.00     97.03 o 
  -7  11   5     4839.52     4856.00    201.68 o 
  -5  11   5     1480.26     1560.34    165.88 o 
  -3  11   5     4181.53     3892.36    267.19 o 
  -1  11   5      376.64      395.11    114.07 o 
   1  11   5     1645.17     1666.78    158.58 o 
   3  11   5     3238.30     3448.18    299.80 o 
   5  11   5     3532.70     3469.38    226.14 o 
   7  11   5      839.44      901.10    145.81 o 
   9  11   5      779.06      724.31    148.94 o 
  11  11   5      936.50      814.12    225.24 o 
  13  11   5      285.55      282.15    198.66 o 
 -16  12   5      538.33      536.23    176.69 o 
 -14  12   5      348.25      291.29    150.26 o 
 -12  12   5     5010.80     5058.23    245.31 o 
 -10  12   5      683.02      516.03    159.08 o 
  -8  12   5     2948.90     3033.96    227.14 o 
  -6  12   5       26.44       14.54    115.54 o 
  -4  12   5    15954.64    15205.01    468.69 o 
  -2  12   5      249.15      174.09    124.07 o 
   0  12   5    12609.75    12353.84    497.75 o 
   2  12   5       97.89      153.45    116.67 o 
   4  12   5     9660.33     9572.08    629.62 o 
   6  12   5      391.06      438.74    132.06 o 
   8  12   5     5104.75     5406.80    451.11 o 
  10  12   5       48.79      111.32    144.65 o 
  12  12   5     1338.78     1743.27    343.83 o 
  14  12   5       88.37      485.60    237.22 o 
 -15  13   5     2074.16     2298.62    264.24 o 
 -13  13   5        4.09       71.43    174.58 o 
 -11  13   5     2834.07     3359.14    262.52 o 
  -9  13   5      774.62      786.33    176.28 o 
  -7  13   5     5262.75     5547.51    291.24 o 
  -5  13   5     2486.92     2377.61    204.71 o 
  -3  13   5     9401.13     8879.57    337.59 o 
  -1  13   5     4372.64     4405.38    252.26 o 
   1  13   5     5494.74     5059.37    256.42 o 
   3  13   5     5209.97     5124.11    260.45 o 
   5  13   5     2503.52     2494.20    230.83 o 
   7  13   5     1711.19     1615.89    188.96 o 
   9  13   5      426.27      336.46    182.84 o 
  11  13   5     1611.50     1891.06    444.96 o 
  13  13   5      295.35      466.87    263.42 o 
 -14  14   5      561.27      584.42    282.20 o 
 -12  14   5        4.91      164.83    187.03 o 
 -10  14   5      515.97      326.16    172.50 o 
  -8  14   5     2060.93     2369.64    228.79 o 
  -6  14   5     1129.15      939.87    173.41 o 
  -4  14   5     2431.03     2534.84    216.48 o 
  -2  14   5       23.81       27.47    138.78 o 
   0  14   5     2956.57     3063.49    228.84 o 
   2  14   5      173.14      292.10    140.72 o 
   4  14   5     2435.72     2443.57    203.53 o 
   6  14   5      105.06      200.75    145.72 o 
   8  14   5      825.64      501.94    189.71 o 
  10  14   5      225.18      215.42    181.51 o 
 -11  15   5       16.82       82.34    239.58 o 
  -9  15   5       58.84      163.79    173.75 o 
  -7  15   5        0.38      160.77    165.31 o 
  -5  15   5      143.11      288.93    147.17 o 
  -3  15   5      616.73      876.76    182.49 o 
  -1  15   5      519.94      411.46    147.52 o 
   1  15   5      591.49      787.78    176.16 o 
   3  15   5       78.55       62.97    142.58 o 
   5  15   5      287.12      144.09    149.86 o 
   7  15   5      322.06      508.52    395.40 o 
   9  15   5       20.62       27.16    192.69 o 
 -10  16   5      251.01      596.88    261.14 o 
  -8  16   5      669.98      502.92    250.91 o 
  -6  16   5       30.77        0.00    206.65 o 
  -4  16   5      301.89      516.93    182.33 o 
  -2  16   5        8.74       32.79    167.57 o 
   0  16   5      597.34      894.26    184.94 o 
   2  16   5       22.54        0.00    158.04 o 
   4  16   5      857.85     1053.18    222.18 o 
   6  16   5       36.69      198.92    198.86 o 
   8  16   5      198.89      416.03    246.33 o 
  -9  17   5      124.94      141.51    256.68 o 
  -7  17   5     2278.52     2528.64    347.57 o 
  -5  17   5      457.87      810.24    290.94 o 
  -3  17   5     1859.84     1550.85    317.54 o 
  -1  17   5     1531.55     1456.82    304.61 o 
   1  17   5     1082.09      984.05    228.52 o 
   3  17   5     1789.52     1530.96    632.04 o 
   5  17   5     2256.00     1765.59    288.73 o 
  -4  18   5     3829.29     4317.81    438.80 o 
  -2  18   5      599.20      672.62    291.74 o 
   0  18   5     2376.23     2002.30    446.98 o 
   2  18   5       21.01      117.31    394.39 o 
 -20   0   6      103.05      398.44    394.39 o 
 -18   0   6      639.07      633.05    321.58 o 
 -16   0   6    11949.18    10873.08    740.24 o 
 -14   0   6     1945.31     1806.11    335.74 o 
 -12   0   6    14509.28    13105.95    665.41 o 
 -10   0   6     2436.01     2590.25    190.49 o 
  -8   0   6    66433.40    71991.56   1037.56 o 
  -6   0   6     2356.42     2814.61    122.46 o 
  -4   0   6    16009.82    17730.99    494.72 o 
  -2   0   6    22740.68    24457.51    269.93 o 
   0   0   6   128992.67   139742.34    951.01 o 
   2   0   6      419.43      472.14     54.57 o 
   4   0   6    19612.02    19454.23    936.43 o 
   6   0   6    19583.37    17905.40    527.88 o 
   8   0   6    10825.75     8257.96    404.50 o 
  10   0   6     3359.24     2726.36    258.88 o 
  12   0   6     3002.28     3120.75    329.67 o 
  14   0   6     2270.48     2548.38    317.54 o 
  16   0   6      378.00      519.79    248.77 o 
  18   0   6      553.04      839.35    337.76 o 
 -21   1   6       41.29       89.54    243.31 o 
 -19   1   6      364.20      624.73    220.87 o 
 -17   1   6      173.28       72.72    221.47 o 
 -15   1   6     3134.95     3448.81    341.81 o 
 -13   1   6     5109.61     4760.15    244.74 o 
 -11   1   6    12743.11    12676.40    438.76 o 
  -9   1   6    12357.48    12334.70    384.87 o 
  -7   1   6    11830.41    11834.29    195.00 o 
  -5   1   6     7780.72     7880.07    270.04 o 
  -3   1   6     6793.07     7277.76    361.96 o 
  -1   1   6    55479.91    61235.14   1118.17 o 
   1   1   6    12451.19    13031.81    337.08 o 
   3   1   6    25737.23    25330.58    718.72 o 
   5   1   6     1856.72     1681.55     98.19 o 
   7   1   6    14914.39    14209.33    394.98 o 
   9   1   6       47.17        2.31     76.26 o 
  11   1   6     4535.69     4234.19    248.84 o 
  13   1   6      417.58      319.67    133.71 o 
  15   1   6     1486.01     1878.33    192.62 o 
  17   1   6       11.41        0.00    191.06 o 
 -20   2   6       51.26        0.00    347.87 o 
 -18   2   6      135.10       18.02    196.45 o 
 -16   2   6     2157.73     2169.72    275.17 o 
 -14   2   6        0.13        0.00    111.22 o 
 -12   2   6      710.54      525.07    120.84 o 
 -10   2   6        8.72        0.00     86.02 o 
  -8   2   6    23300.50    24159.38    410.54 o 
  -6   2   6     1947.50     1934.01     96.75 o 
  -4   2   6       54.62      103.38     41.86 o 
  -2   2   6     1333.55     1670.40     68.35 o 
   0   2   6     3062.40     2703.32    126.89 o 
   2   2   6     1155.88     1084.17     62.62 o 
   4   2   6     6298.96     5735.39    194.13 o 
   6   2   6     1503.69     1351.92     95.97 o 
   8   2   6     1700.24     1445.80    109.27 o 
  10   2   6     1730.21     1499.81    121.27 o 
  12   2   6       29.20        0.00    108.24 o 
  14   2   6      193.08      205.24    149.03 o 
  16   2   6       25.22        0.00    153.34 o 
  18   2   6       16.70       42.33    196.55 o 
 -19   3   6      119.14      277.94    225.08 o 
 -17   3   6      898.00      798.11    171.45 o 
 -15   3   6     1387.46     1482.50    186.06 o 
 -13   3   6       57.68       85.27    109.94 o 
 -11   3   6       58.45        0.00     88.89 o 
  -9   3   6     9218.35     9272.72    214.08 o 
  -7   3   6       42.09       62.25     59.85 o 
  -5   3   6     6802.57     7218.85    163.21 o 
  -3   3   6     2366.94     2418.39     83.95 o 
  -1   3   6     5109.23     5058.91    168.86 o 
   1   3   6     1346.96     1532.67    137.90 o 
   3   3   6     1236.18     1388.35     76.19 o 
   5   3   6     2983.38     2533.48    126.70 o 
   7   3   6     2443.28     2059.31    167.89 o 
   9   3   6     1192.12      858.81     99.58 o 
  11   3   6       53.37       35.17    104.53 o 
  13   3   6       55.47       63.39    136.74 o 
  15   3   6      123.68      136.85    170.90 o 
  17   3   6        2.33      102.14    167.33 o 
 -20   4   6      914.54     1062.28    292.13 o 
 -18   4   6        0.52       40.78    156.70 o 
 -16   4   6     7462.53     7538.23    665.56 o 
 -14   4   6      766.79      710.39    146.46 o 
 -12   4   6    15958.58    15606.55    986.98 o 
 -10   4   6      287.03      224.55     75.90 o 
  -8   4   6    25723.70    26286.33    345.12 o 
  -6   4   6     3607.27     3667.67    128.71 o 
  -4   4   6    31587.99    34184.19    806.15 o 
  -2   4   6    11374.92    10821.87    260.29 o 
   0   4   6    25227.13    27305.90    473.74 o 
   2   4   6    30091.45    32744.66   1188.23 o 
   4   4   6    18690.29    16438.95    982.96 o 
   6   4   6     1472.00     1138.89     71.40 o 
   8   4   6     2526.97     2357.57    222.79 o 
  10   4   6     5963.30     5621.88    531.92 o 
  12   4   6      915.38      716.04    161.53 o 
  14   4   6      764.56      855.53    262.93 o 
  16   4   6       80.69      182.46    181.36 o 
 -19   5   6     1818.84     1915.12    225.29 o 
 -17   5   6     2452.14     2632.24    230.00 o 
 -15   5   6     4804.15     5206.27    288.29 o 
 -13   5   6     7442.96     7137.29    312.77 o 
 -11   5   6    20247.42    18750.69    549.62 o 
  -9   5   6    21338.64    20981.36    322.67 o 
  -7   5   6     6160.29     5453.07    162.23 o 
  -5   5   6    17210.33    14810.04    332.80 o 
  -3   5   6     3970.15     4105.60    160.56 o 
  -1   5   6    80421.76    90611.21   2695.94 o 
   1   5   6    15607.22    17591.88    346.52 o 
   3   5   6    49064.84    48571.39    359.73 o 
   5   5   6      737.36      714.06     65.62 o 
   7   5   6    26197.60    23823.65    434.74 o 
   9   5   6      138.56       73.25    101.91 o 
  11   5   6     5553.74     5343.03    944.52 o 
  13   5   6       25.97      135.62    142.99 o 
  15   5   6     1938.74     2543.43    283.63 o 
  17   5   6       21.02       75.40    192.24 o 
 -20   6   6      530.03      634.35    202.82 o 
 -18   6   6       33.14      126.68    190.79 o 
 -16   6   6     4167.35     3966.03    269.72 o 
 -14   6   6      167.07      184.09    128.59 o 
 -12   6   6     5386.63     5241.52    257.15 o 
 -10   6   6       23.70        0.00     89.11 o 
  -8   6   6    21250.00    22474.64    382.42 o 
  -6   6   6      960.91     1034.74     88.11 o 
  -4   6   6     6043.40     5123.49    217.61 o 
  -2   6   6      727.30      641.87     86.58 o 
   0   6   6    21416.68    21486.50    576.64 o 
   2   6   6     2808.17     2724.77    110.82 o 
   4   6   6     5590.10     5101.98    237.76 o 
   6   6   6      662.37      636.07     70.01 o 
   8   6   6     4444.85     4327.44    283.17 o 
  10   6   6     3726.22     3495.64    178.01 o 
  12   6   6       87.41       82.78    153.07 o 
  14   6   6      393.21      403.88    177.23 o 
  16   6   6      689.19     1033.51    303.38 o 
 -19   7   6       91.66        0.00    171.12 o 
 -17   7   6      408.78      471.69    161.95 o 
 -15   7   6      948.32      830.44    158.37 o 
 -13   7   6      452.55      509.61    131.88 o 
 -11   7   6      224.67      209.93    113.54 o 
  -9   7   6      896.28      847.80    126.50 o 
  -7   7   6     2222.52     2147.39    124.55 o 
  -5   7   6       97.49      126.15     68.77 o 
  -3   7   6       80.60      110.02     63.99 o 
  -1   7   6    10795.10    11512.99    717.27 o 
   1   7   6      448.14      480.41     87.53 o 
   3   7   6     1613.43     1500.22    112.48 o 
   5   7   6      218.73      139.89     58.26 o 
   7   7   6     2442.55     2258.51    179.83 o 
   9   7   6       60.76      142.29     90.38 o 
  11   7   6      281.72      443.86    193.80 o 
  13   7   6      188.75       16.78    165.21 o 
  15   7   6       81.83      323.60    285.18 o 
 -18   8   6        2.00      238.69    164.89 o 
 -16   8   6      111.54      203.61    146.19 o 
 -14   8   6       66.93      164.37    138.33 o 
 -12   8   6       99.62       96.92    116.32 o 
 -10   8   6      204.87      197.77    113.80 o 
  -8   8   6      717.07      914.30    105.34 o 
  -6   8   6     2032.37     1906.52    108.13 o 
  -4   8   6    12984.57    12125.89    538.27 o 
  -2   8   6     1202.73     1236.17    145.97 o 
   0   8   6       30.80      152.00     92.43 o 
   2   8   6      145.37      194.68     81.93 o 
   4   8   6     1299.44     1065.17    114.09 o 
   6   8   6      664.84      782.75    111.02 o 
   8   8   6      687.77      555.18    119.73 o 
  10   8   6      101.88      170.45    114.37 o 
  12   8   6      832.31      870.51    187.50 o 
  14   8   6      141.52      180.91    198.40 o 
  16   8   6       23.04      119.60    221.14 o 
 -17   9   6      495.18      462.48    177.85 o 
 -15   9   6     2724.26     2518.20    222.63 o 
 -13   9   6     4650.97     4414.85    264.38 o 
 -11   9   6     3463.13     2963.91    259.99 o 
  -9   9   6      897.90      926.94    124.32 o 
  -7   9   6    13507.10    12920.07    428.59 o 
  -5   9   6    24430.04    23107.43   1228.40 o 
  -3   9   6     2746.51     2232.75    187.71 o 
  -1   9   6    17134.09    17159.04    646.89 o 
   1   9   6     4070.83     3593.46    267.30 o 
   3   9   6    10920.42    10262.85    448.45 o 
   5   9   6      482.66      511.52    108.14 o 
   7   9   6     9582.27     9390.19    311.38 o 
   9   9   6     1797.63     1395.73    159.47 o 
  11   9   6     2254.04     2655.29    211.18 o 
  13   9   6        1.02       60.34    173.49 o 
  15   9   6      543.40      628.03    232.28 o 
 -16  10   6     2129.98     1873.86    227.07 o 
 -14  10   6      145.60      340.26    155.90 o 
 -12  10   6     9756.38     9655.47    434.09 o 
 -10  10   6      370.56      378.77    121.01 o 
  -8  10   6    22480.73    21625.27    395.57 o 
  -6  10   6      936.93     1265.78    111.62 o 
  -4  10   6    12982.25    11821.01    564.28 o 
  -2  10   6     2249.67     2180.54    162.34 o 
   0  10   6    23994.09    22388.86   1399.99 o 
   2  10   6     9145.99     8692.44    873.73 o 
   4  10   6     8602.04     8767.91    647.44 o 
   6  10   6     3785.76     3608.08    200.62 o 
   8  10   6     1500.90     1650.74    164.73 o 
  10  10   6     3788.11     4126.47    283.52 o 
  12  10   6     1134.73     1212.73    238.82 o 
  14  10   6      517.33      614.02    233.44 o 
 -17  11   6       38.35      124.45    182.04 o 
 -15  11   6      987.40     1028.91    172.52 o 
 -13  11   6     1512.17     1571.55    174.51 o 
 -11  11   6     1273.54     1366.74    163.35 o 
  -9  11   6     3654.92     4219.02    255.22 o 
  -7  11   6     6875.01     6058.49    348.18 o 
  -5  11   6     7140.30     6841.03    442.11 o 
  -3  11   6      468.48      478.10    125.29 o 
  -1  11   6    14890.99    13507.42    602.80 o 
   1  11   6      234.07      373.04    120.89 o 
   3  11   6     7787.01     7499.04    635.82 o 
   5  11   6       85.38       39.48    104.42 o 
   7  11   6     2489.37     2434.18    363.51 o 
   9  11   6      152.58      158.41    174.86 o 
  11  11   6     1466.62     1678.91    504.62 o 
  13  11   6      145.50       36.61    215.65 o 
 -16  12   6      571.49      566.72    174.64 o 
 -14  12   6       21.57       45.18    170.58 o 
 -12  12   6      604.46     1006.45    191.76 o 
 -10  12   6     2272.52     2094.36    212.65 o 
  -8  12   6      851.48      918.48    163.42 o 
  -6  12   6      302.22      318.89    165.74 o 
  -4  12   6     1192.10      977.75    156.38 o 
  -2  12   6      328.42      375.39    131.02 o 
   0  12   6      669.62      712.57    141.59 o 
   2  12   6      867.63      857.09    181.83 o 
   4  12   6      590.25      725.06    139.24 o 
   6  12   6      143.04      234.39    122.24 o 
   8  12   6       82.52      192.50    159.39 o 
  10  12   6      267.43      177.25    195.49 o 
  12  12   6        1.67        0.00    199.20 o 
 -15  13   6       19.15        0.00    187.89 o 
 -13  13   6      696.35      672.49    196.25 o 
 -11  13   6        6.61        8.16    159.93 o 
  -9  13   6      303.30      459.25    168.09 o 
  -7  13   6       13.71        0.72    138.55 o 
  -5  13   6     2592.44     2751.93    242.34 o 
  -3  13   6      188.40      328.54    141.33 o 
  -1  13   6      339.20      572.42    147.77 o 
   1  13   6       92.08        0.00    123.39 o 
   3  13   6      843.21      952.72    150.59 o 
   5  13   6      574.46      509.00    164.25 o 
   7  13   6       31.35      218.11    169.99 o 
   9  13   6      231.69      237.47    209.64 o 
  11  13   6       83.99       25.50    195.13 o 
 -14  14   6      150.05      213.22    207.40 o 
 -12  14   6     1082.19     1408.95    229.81 o 
 -10  14   6       21.64       60.42    163.56 o 
  -8  14   6     3039.45     3083.53    249.88 o 
  -6  14   6      836.03      710.45    171.84 o 
  -4  14   6     4580.06     4671.31    274.02 o 
  -2  14   6      277.76      360.81    152.21 o 
   0  14   6     2633.18     2807.34    219.68 o 
   2  14   6      913.00      891.15    173.05 o 
   4  14   6     2996.05     2750.45    267.67 o 
   6  14   6      424.73      526.71    181.72 o 
   8  14   6     1181.58     1287.37    401.47 o 
  10  14   6      428.11      613.59    237.08 o 
 -11  15   6     2248.95     2286.38    266.26 o 
  -9  15   6     1396.23     1531.54    217.47 o 
  -7  15   6      568.69      663.96    177.87 o 
  -5  15   6     5317.03     4938.04    307.71 o 
  -3  15   6     4122.20     3976.25    272.59 o 
  -1  15   6     3661.67     3176.30    304.87 o 
   1  15   6      202.80      367.91    162.13 o 
   3  15   6     1697.26     1783.31    246.37 o 
   5  15   6      240.69      144.14    165.93 o 
   7  15   6     2251.96     2413.86    297.87 o 
   9  15   6       40.86      128.80    226.90 o 
 -10  16   6        2.96      319.67    262.87 o 
  -8  16   6     3905.94     3731.06    296.84 o 
  -6  16   6        6.50       77.39    165.31 o 
  -4  16   6     2479.01     2424.70    246.71 o 
  -2  16   6        6.11      136.35    165.73 o 
   0  16   6     2350.48     1763.40    271.02 o 
   2  16   6      467.02      554.54    188.42 o 
   4  16   6      557.44      606.23    203.99 o 
   6  16   6      336.84      520.33    208.69 o 
   8  16   6      495.03      505.64    437.88 o 
  -7  17   6      594.14      609.55    274.04 o 
  -5  17   6       37.13        0.00    240.95 o 
  -3  17   6       70.97      102.22    219.25 o 
  -1  17   6      846.03     1026.47    254.32 o 
   1  17   6       75.13       74.07    213.06 o 
   3  17   6      517.25      669.53    221.56 o 
   5  17   6      378.77      516.75    223.17 o 
  -4  18   6      521.62     1086.10    418.66 o 
  -2  18   6       13.09        0.00    329.67 o 
   0  18   6        6.34      428.77    368.10 o 
   2  18   6        3.24        0.00    410.57 o 
 -21   1   7      355.91      460.76    252.42 o 
 -19   1   7     1417.85     1183.29    256.64 o 
 -17   1   7     4031.00     4136.38    351.67 o 
 -15   1   7      948.96      778.74    209.52 o 
 -13   1   7      778.15      911.05    144.32 o 
 -11   1   7      489.98      427.15    104.49 o 
  -9   1   7    15241.80    14983.63    549.41 o 
  -7   1   7     1699.36     1757.50     78.36 o 
  -5   1   7    14575.78    15141.32    243.58 o 
  -3   1   7      853.33      902.52     49.23 o 
  -1   1   7    42175.25    45346.95   1007.62 o 
   1   1   7    15565.55    18355.76    792.09 o 
   3   1   7    32732.68    30330.57    537.26 o 
   5   1   7      459.07      437.70     71.54 o 
   7   1   7     8093.79     7760.44    223.38 o 
   9   1   7     2928.12     2552.14    150.53 o 
  11   1   7     2398.13     2172.84    156.43 o 
  13   1   7      663.06      729.04    164.00 o 
  15   1   7      153.19      170.71    153.48 o 
  17   1   7      140.98       18.51    182.34 o 
 -20   2   7      890.49     1163.64    342.82 o 
 -18   2   7      153.30       89.21    194.48 o 
 -16   2   7     1258.93     1324.56    182.78 o 
 -14   2   7     1523.54     1651.67    196.10 o 
 -12   2   7     7882.27     7539.39    312.59 o 
 -10   2   7    28220.78    27144.94    676.78 o 
  -8   2   7     4026.46     3584.43    139.64 o 
  -6   2   7    23929.60    25138.30    405.08 o 
  -4   2   7    17864.27    18413.70    228.17 o 
  -2   2   7    42938.70    41988.64    585.02 o 
   0   2   7    14692.83    15120.51    353.12 o 
   2   2   7    45632.73    44092.93   1475.39 o 
   4   2   7     4155.58     3831.53    150.97 o 
   6   2   7    34933.68    30563.92    781.23 o 
   8   2   7      179.04       56.71     65.84 o 
  10   2   7     5902.62     5701.27    242.70 o 
  12   2   7      691.31      388.35    126.56 o 
  14   2   7     2190.61     2795.49    251.32 o 
  16   2   7        0.71        0.00    154.77 o 
 -19   3   7      501.89      714.22    232.39 o 
 -17   3   7     3682.15     3357.73    252.89 o 
 -15   3   7        1.94       76.29    128.09 o 
 -13   3   7     4645.50     4601.89    376.28 o 
 -11   3   7        4.64        0.00     91.78 o 
  -9   3   7    44006.57    44622.22    963.06 o 
  -7   3   7      269.19      311.58     67.49 o 
  -5   3   7    56470.89    57656.25    694.52 o 
  -3   3   7      794.36      787.55     59.16 o 
  -1   3   7    39132.70    40232.85   1090.06 o 
   1   3   7     6840.21     6972.69    530.15 o 
   3   3   7    15911.32    14156.85    832.22 o 
   5   3   7     5813.71     4927.41    144.75 o 
   7   3   7    15720.59    13804.73    328.69 o 
   9   3   7     1791.80     1502.30    124.32 o 
  11   3   7      636.26      482.02    127.86 o 
  13   3   7      202.92      194.42    148.22 o 
  15   3   7      355.74      418.36    329.67 o 
  17   3   7      332.93      291.94    207.00 o 
 -20   4   7      663.90      866.43    266.89 o 
 -18   4   7      139.37      178.21    156.51 o 
 -16   4   7     3586.45     3587.31    396.00 o 
 -14   4   7     1752.11     1757.54    184.83 o 
 -12   4   7     5313.91     5185.30    272.57 o 
 -10   4   7     3858.19     3820.14    157.11 o 
  -8   4   7    15550.96    16016.25    281.81 o 
  -6   4   7    14392.58    15062.62    255.19 o 
  -4   4   7    61895.89    64121.60   1164.32 o 
  -2   4   7     7474.11     7146.20    270.45 o 
   0   4   7    21373.37    22537.19   1188.08 o 
   2   4   7    25160.29    23459.58   1100.22 o 
   4   4   7      445.18      356.42     47.26 o 
   6   4   7     2108.08     1863.58    127.62 o 
   8   4   7      855.33      677.31     90.78 o 
  10   4   7      216.08      116.39    120.00 o 
  12   4   7      332.43      259.81    144.73 o 
  14   4   7      195.89      320.23    156.36 o 
  16   4   7       78.93        0.00    178.75 o 
 -19   5   7       79.11       67.00    163.70 o 
 -17   5   7        3.18      299.20    300.30 o 
 -15   5   7      186.37      252.43    142.17 o 
 -13   5   7        0.39       82.11    125.21 o 
 -11   5   7      471.83      469.86    119.52 o 
  -9   5   7     1202.87     1162.94    100.50 o 
  -7   5   7     4963.68     4900.05    161.22 o 
  -5   5   7       26.31      118.55     59.18 o 
  -3   5   7     2791.17     2755.42    138.67 o 
  -1   5   7     2299.97     2507.01    114.17 o 
   1   5   7      161.29      146.78     69.77 o 
   3   5   7      174.27      144.07     41.94 o 
   5   5   7     3090.86     2851.22    142.95 o 
   7   5   7       13.56       45.11     60.40 o 
   9   5   7      927.91      948.15    127.79 o 
  11   5   7      324.20      246.07    140.89 o 
  13   5   7       20.19        0.00    139.30 o 
  15   5   7       61.11      270.50    190.02 o 
  17   5   7       23.74      285.18    305.40 o 
 -18   6   7       43.16       19.33    154.04 o 
 -16   6   7      974.59     1078.83    183.37 o 
 -14   6   7      928.44     1131.08    168.21 o 
 -12   6   7     5063.07     5183.75    258.59 o 
 -10   6   7     2409.20     2393.42    136.58 o 
  -8   6   7     4100.54     4455.02    255.44 o 
  -6   6   7     7178.27     7300.61    194.05 o 
  -4   6   7    16437.29    18020.52    389.32 o 
  -2   6   7     8369.64     8615.72    244.98 o 
   0   6   7     2820.21     2908.53    114.61 o 
   2   6   7     2196.92     1998.26     99.29 o 
   4   6   7     1301.93     1138.77     75.97 o 
   6   6   7     8598.19     7862.45    324.36 o 
   8   6   7     3291.92     3049.89    205.20 o 
  10   6   7      217.32      212.19    118.60 o 
  12   6   7        0.85       73.38    151.46 o 
  14   6   7      778.65      883.84    293.27 o 
  16   6   7        0.13      115.28    271.02 o 
 -19   7   7      245.91      375.70    190.95 o 
 -17   7   7     1298.28     1322.59    207.68 o 
 -15   7   7      746.72      581.71    157.15 o 
 -13   7   7     5443.68     5297.47    277.05 o 
 -11   7   7     1108.80      999.37    140.34 o 
  -9   7   7    21790.65    22347.54    361.87 o 
  -7   7   7      962.29      912.62    100.26 o 
  -5   7   7    22873.90    22879.80   1076.49 o 
  -3   7   7      650.10      713.85     72.31 o 
  -1   7   7    27047.60    27881.48    940.32 o 
   1   7   7       36.56       68.99     70.79 o 
   3   7   7    17502.14    16733.44    417.43 o 
   5   7   7      300.34      248.65     87.32 o 
   7   7   7     3868.47     3769.41    296.86 o 
   9   7   7     3493.18     3525.88    383.90 o 
  11   7   7     3630.31     3818.92    372.14 o 
  13   7   7      336.80      688.33    208.47 o 
  15   7   7      536.09      891.04    247.15 o 
 -18   8   7       68.51       30.92    162.42 o 
 -16   8   7     2482.27     2562.23    233.99 o 
 -14   8   7      992.24     1049.67    173.01 o 
 -12   8   7     4336.46     3883.87    377.70 o 
 -10   8   7     5873.81     6357.40    275.57 o 
  -8   8   7    24387.74    23674.75    853.01 o 
  -6   8   7    11337.22    10991.89    482.22 o 
  -4   8   7    16360.85    15767.48    490.40 o 
  -2   8   7    10885.29    11228.80    291.30 o 
   0   8   7    14951.28    16364.91    993.15 o 
   2   8   7     6602.29     6219.29    479.11 o 
   4   8   7     7419.46     6346.25    304.52 o 
   6   8   7     5891.38     6104.62    428.24 o 
   8   8   7     2051.66     1761.64    177.82 o 
  10   8   7     2688.44     3256.00    549.12 o 
  12   8   7       23.28       64.01    170.90 o 
  14   8   7      630.46     1140.70    329.67 o 
 -17   9   7      469.35      565.19    210.33 o 
 -15   9   7      193.70      202.04    152.58 o 
 -13   9   7      702.81      724.64    160.65 o 
 -11   9   7      108.54      207.70    124.85 o 
  -9   9   7     6256.36     6300.64    448.98 o 
  -7   9   7     1110.84      980.63     97.00 o 
  -5   9   7     6858.20     6695.05    261.40 o 
  -3   9   7       42.26       34.13     93.66 o 
  -1   9   7     4286.66     4825.92    211.75 o 
   1   9   7     2280.60     2676.40    365.78 o 
   3   9   7     8167.18     8258.90    586.10 o 
   5   9   7      453.24      445.33    106.86 o 
   7   9   7     3021.87     3125.05    196.04 o 
   9   9   7      498.38      430.81    169.57 o 
  11   9   7      384.99      429.57    188.91 o 
  13   9   7      213.72      401.88    202.20 o 
  15   9   7       42.34      140.53    221.60 o 
 -16  10   7       48.94      128.62    174.62 o 
 -14  10   7      202.19      148.22    147.85 o 
 -12  10   7      628.50      647.41    132.97 o 
 -10  10   7      717.26      511.14    116.62 o 
  -8  10   7      945.53      877.49    156.47 o 
  -6  10   7     1024.90      936.06    141.62 o 
  -4  10   7      307.58      292.06    108.65 o 
  -2  10   7       21.51      281.31    112.38 o 
   0  10   7     1192.65     1238.42    136.46 o 
   2  10   7        8.05      209.66    104.99 o 
   4  10   7      350.78      340.86    111.14 o 
   6  10   7     1164.79     1260.22    191.20 o 
   8  10   7       71.95       22.55    153.93 o 
  10  10   7       46.53       21.66    170.38 o 
  12  10   7        7.43        0.00    164.05 o 
  14  10   7       11.11        0.00    183.69 o 
 -17  11   7      225.98      254.53    182.27 o 
 -15  11   7       33.39      101.03    161.80 o 
 -13  11   7     2612.73     2769.04    208.32 o 
 -11  11   7      891.93      616.68    201.69 o 
  -9  11   7     5384.15     5322.54    288.02 o 
  -7  11   7       19.62      316.36    207.17 o 
  -5  11   7     5850.29     6280.30    282.43 o 
  -3  11   7      190.21      180.39    110.52 o 
  -1  11   7     6042.17     6024.60    265.59 o 
   1  11   7     2016.34     2041.63    314.37 o 
   3  11   7     2160.41     2420.94    181.59 o 
   5  11   7      335.20      306.54    142.38 o 
   7  11   7     1408.88     1122.63    195.67 o 
   9  11   7       75.47       74.58    169.04 o 
  11  11   7      736.67      914.72    230.09 o 
  13  11   7       68.74       95.78    209.71 o 
 -16  12   7      778.13      546.57    201.46 o 
 -14  12   7     1864.88     2022.39    245.28 o 
 -12  12   7     2540.53     3171.25    331.33 o 
 -10  12   7      181.70      268.14    148.07 o 
  -8  12   7     3625.83     3538.39    247.10 o 
  -6  12   7    10713.65    10298.34    387.01 o 
  -4  12   7     2479.85     2622.36    205.93 o 
  -2  12   7     8468.66     8674.94    322.48 o 
   0  12   7     1813.75     1489.77    191.36 o 
   2  12   7     5097.06     5033.99    490.05 o 
   4  12   7      503.76      497.63    166.87 o 
   6  12   7     5011.84     4505.01    318.14 o 
   8  12   7      667.11      431.95    184.70 o 
  10  12   7     2164.64     3001.14    312.32 o 
  12  12   7       14.33        0.00    210.18 o 
 -15  13   7      895.45      822.12    216.31 o 
 -13  13   7     1706.71     2170.44    244.17 o 
 -11  13   7      662.25      478.64    178.72 o 
  -9  13   7     7204.11     7770.58    359.77 o 
  -7  13   7      337.87      342.49    150.71 o 
  -5  13   7     6783.63     7857.10    345.35 o 
  -3  13   7      302.63      201.15    147.49 o 
  -1  13   7    10274.42    10090.67    703.22 o 
   1  13   7     2533.09     2382.81    261.74 o 
   3  13   7     5828.69     5435.29    349.87 o 
   5  13   7      998.51     1047.41    202.94 o 
   7  13   7     3512.73     3146.63    291.67 o 
   9  13   7      646.09      821.58    227.78 o 
  11  13   7      800.85      766.08    236.70 o 
 -12  14   7      692.80      983.15    208.43 o 
 -10  14   7     1358.12     1424.45    219.42 o 
  -8  14   7     2897.50     2696.81    241.74 o 
  -6  14   7     2779.07     2702.17    242.43 o 
  -4  14   7     1871.13     1498.87    185.69 o 
  -2  14   7     4299.13     3971.07    269.46 o 
   0  14   7      189.11      145.96    167.65 o 
   2  14   7     2074.57     2010.60    246.87 o 
   4  14   7      535.64      402.85    176.70 o 
   6  14   7     1809.77     1930.45    249.51 o 
   8  14   7        0.06       24.27    335.74 o 
  10  14   7      380.77      751.49    261.93 o 
 -11  15   7       59.92      219.66    192.81 o 
  -9  15   7      220.17      461.43    184.18 o 
  -7  15   7       47.01       21.10    170.22 o 
  -5  15   7      179.34      387.04    167.57 o 
  -3  15   7      374.86      260.09    173.97 o 
  -1  15   7       40.25       47.25    183.04 o 
   1  15   7      175.67      127.25    169.31 o 
   3  15   7      583.61      434.11    198.25 o 
   5  15   7       88.22      216.71    184.07 o 
   7  15   7        3.39      134.07    240.68 o 
   9  15   7        0.21        0.00    227.84 o 
 -10  16   7      212.46       56.91    193.91 o 
  -8  16   7       60.31      254.47    193.97 o 
  -6  16   7      459.05      517.35    189.16 o 
  -4  16   7      486.31      563.47    214.61 o 
  -2  16   7     1345.91     1498.13    249.09 o 
   0  16   7       84.16      101.37    194.38 o 
   2  16   7      816.26      977.68    221.64 o 
   4  16   7      110.22      346.36    210.63 o 
   6  16   7      682.18      818.85    234.40 o 
  -7  17   7        5.87        0.00    386.30 o 
  -5  17   7     1346.23     1235.21    268.67 o 
  -3  17   7      250.72       88.12    222.23 o 
  -1  17   7     3412.11     3411.76    337.73 o 
   1  17   7        5.25        0.00    186.21 o 
   3  17   7     2168.04     2089.65    408.55 o 
  -2  18   7     1352.88     1636.22    440.91 o 
 -20   0   8     1533.34     1739.37    465.18 o 
 -18   0   8     9546.06    10197.56    774.63 o 
 -16   0   8        7.91        0.00    226.52 o 
 -14   0   8     3633.37     3832.68    446.98 o 
 -12   0   8     5811.15     5056.88    312.48 o 
 -10   0   8    16451.74    15845.27    433.07 o 
  -8   0   8      931.13      851.32     95.52 o 
  -6   0   8    46638.53    48582.23   1725.89 o 
  -4   0   8     4068.53     4370.68    141.79 o 
  -2   0   8    80387.88    87835.36   3183.30 o 
   0   0   8     8806.93     8554.72    269.00 o 
   2   0   8    23144.96    23941.56   1280.68 o 
   4   0   8      255.67      334.06     77.26 o 
   6   0   8    17053.12    15516.60    490.46 o 
   8   0   8    11472.39    11129.18    397.43 o 
  10   0   8     2001.47     1858.35    186.27 o 
  12   0   8      652.60      859.64    165.18 o 
  14   0   8     1054.36     1561.39    297.31 o 
  16   0   8      337.38      546.08    254.84 o 
 -19   1   8      260.45      453.51    252.34 o 
 -17   1   8     3417.62     3476.16    336.78 o 
 -15   1   8      438.63      425.61    197.11 o 
 -13   1   8    13550.29    12424.12    465.81 o 
 -11   1   8     2526.78     2346.34    166.09 o 
  -9   1   8      551.75      572.17     68.80 o 
  -7   1   8     4739.10     4672.88    121.19 o 
  -5   1   8    55900.64    62237.71   1263.95 o 
  -3   1   8     2060.13     1912.93     82.76 o 
  -1   1   8    35559.88    39414.37    671.13 o 
   1   1   8    34233.73    37320.22   1724.99 o 
   3   1   8     3230.15     2772.46    142.14 o 
   5   1   8     9457.30     9113.96    232.71 o 
   7   1   8      429.49      328.26     77.05 o 
   9   1   8     4648.27     4417.74    211.53 o 
  11   1   8      765.48      592.34    115.94 o 
  13   1   8     1031.37     1242.76    187.57 o 
  15   1   8       17.60       99.34    155.05 o 
  17   1   8      170.91      268.57    189.42 o 
 -20   2   8      457.47      344.78    246.70 o 
 -18   2   8      176.51       31.48    188.58 o 
 -16   2   8        0.52      122.91    131.69 o 
 -14   2   8      120.61      250.00    128.47 o 
 -12   2   8      200.87      178.61    104.98 o 
 -10   2   8      419.97      454.70     85.07 o 
  -8   2   8     1826.51     1577.71    115.02 o 
  -6   2   8     3145.26     4096.05    127.45 o 
  -4   2   8     1942.86     2007.17     87.95 o 
  -2   2   8     5002.53     5781.63    147.77 o 
   0   2   8     1518.49     1511.83     79.79 o 
   2   2   8    10874.10    11326.85    604.66 o 
   4   2   8       70.77       70.43     55.27 o 
   6   2   8     3792.39     3448.87    189.84 o 
   8   2   8      153.12      132.79     79.72 o 
  10   2   8       90.34        3.72     84.28 o 
  12   2   8      312.98      209.63    129.93 o 
  14   2   8      143.08      262.56    163.52 o 
  16   2   8        4.33      126.41    206.30 o 
 -19   3   8        1.42        0.00    209.52 o 
 -17   3   8      209.92      248.30    158.23 o 
 -15   3   8      221.12      244.88    128.43 o 
 -13   3   8     2941.85     2958.21    209.25 o 
 -11   3   8     1549.11     1540.22    119.76 o 
  -9   3   8     9828.20    10733.06    373.24 o 
  -7   3   8     3611.15     3089.83    129.13 o 
  -5   3   8    23399.04    23015.17    489.57 o 
  -3   3   8     2844.46     2884.45    101.10 o 
  -1   3   8     1658.36     1592.58     76.27 o 
   1   3   8     3253.87     2678.42    275.11 o 
   3   3   8     5981.56     5561.50    382.42 o 
   5   3   8     7609.21     6632.66    356.44 o 
   7   3   8      832.82      672.27     80.31 o 
   9   3   8       15.74        0.00     82.44 o 
  11   3   8      635.39      738.04    146.25 o 
  13   3   8      953.68      951.31    146.72 o 
  15   3   8       35.45      100.59    175.89 o 
 -20   4   8      309.61      317.84    231.21 o 
 -18   4   8      887.37     1132.33    184.67 o 
 -16   4   8     1206.76     1190.23    181.49 o 
 -14   4   8     1662.91     1848.68    189.21 o 
 -12   4   8     2912.55     2696.69    192.58 o 
 -10   4   8    13195.11    13376.28    424.46 o 
  -8   4   8     2587.92     2621.53    130.83 o 
  -6   4   8    16114.77    15895.21    272.24 o 
  -4   4   8      345.18      396.97     61.61 o 
  -2   4   8    41868.98    45946.41   1374.65 o 
   0   4   8       67.47       21.47     43.02 o 
   2   4   8    24328.19    21997.14   1973.08 o 
   4   4   8        0.86        0.00     49.02 o 
   6   4   8    10194.66     8706.48    703.10 o 
   8   4   8     1580.32     1267.31    126.06 o 
  10   4   8     5339.04     4953.67    943.51 o 
  12   4   8       45.84       91.56    146.54 o 
  14   4   8      471.76      664.12    291.24 o 
  16   4   8       79.28       82.60    195.54 o 
 -19   5   8        5.81       41.79    170.10 o 
 -17   5   8     4411.36     4584.25    296.14 o 
 -15   5   8      470.50      558.91    152.26 o 
 -13   5   8    13661.59    14384.72    424.78 o 
 -11   5   8        5.83       88.60     83.37 o 
  -9   5   8    15983.12    16199.37    302.63 o 
  -7   5   8     4539.86     4618.02    164.02 o 
  -5   5   8    13308.95    12657.37    240.97 o 
  -3   5   8    26508.08    25968.85    831.74 o 
  -1   5   8    16716.03    17444.67    588.93 o 
   1   5   8     6298.81     4905.05    578.18 o 
   3   5   8     8096.64     6991.48    510.73 o 
   5   5   8    10626.21     8453.71    850.22 o 
   7   5   8     1485.10     1253.11    145.38 o 
   9   5   8     5996.46     5497.54    725.63 o 
  11   5   8      469.32      306.36    125.64 o 
  13   5   8     2210.71     3812.46    430.80 o 
  15   5   8        3.10        0.00    220.46 o 
 -18   6   8     1353.84     1389.16    205.61 o 
 -16   6   8     3375.35     3166.52    244.70 o 
 -14   6   8     5416.74     5221.04    282.48 o 
 -12   6   8     3326.59     3343.72    218.69 o 
 -10   6   8     4785.85     4513.20    176.22 o 
  -8   6   8      724.79      836.89     97.89 o 
  -6   6   8    32943.09    34254.91    692.16 o 
  -4   6   8     1531.40     1712.91    124.40 o 
  -2   6   8    21718.50    20923.32    928.91 o 
   0   6   8      157.61      159.57     58.05 o 
   2   6   8    19778.33    19792.80    643.11 o 
   4   6   8      401.32      283.69     62.11 o 
   6   6   8     8072.63     6887.36    243.98 o 
   8   6   8      774.63      727.92    148.55 o 
  10   6   8     5106.06     5522.89    442.93 o 
  12   6   8       90.51        0.00    155.50 o 
  14   6   8      778.59     1366.67    253.56 o 
  16   6   8      239.82      504.30    220.54 o 
 -19   7   8        5.51       88.03    175.69 o 
 -17   7   8      684.06      927.98    185.93 o 
 -15   7   8      515.05      409.23    151.95 o 
 -13   7   8     1410.59     1431.78    190.65 o 
 -11   7   8      944.08      895.18    144.17 o 
  -9   7   8      409.28      470.54     99.35 o 
  -7   7   8      550.96      555.06     91.72 o 
  -5   7   8     5761.98     5752.26    211.33 o 
  -3   7   8       56.78      134.14     83.19 o 
  -1   7   8     2423.22     2520.27    139.55 o 
   1   7   8     4372.69     4138.40    165.14 o 
   3   7   8     1243.18     1237.23     96.80 o 
   5   7   8     1526.87     1410.22    104.81 o 
   7   7   8        5.08        0.00    119.33 o 
   9   7   8      710.36      832.75    225.51 o 
  11   7   8       30.16       17.73    145.69 o 
  13   7   8       99.38       49.80    179.30 o 
  15   7   8        0.14       64.80    211.37 o 
 -18   8   8      309.99      477.31    195.72 o 
 -16   8   8      133.89      228.74    179.21 o 
 -14   8   8      632.87      674.07    168.12 o 
 -12   8   8       25.26      192.69    135.00 o 
 -10   8   8     5087.08     4633.59    245.69 o 
  -8   8   8      191.03      163.02     92.54 o 
  -6   8   8     1406.27     1296.50     99.31 o 
  -4   8   8      414.06      435.43    101.64 o 
  -2   8   8      293.56      292.43     91.91 o 
   0   8   8       22.15        4.94     85.33 o 
   2   8   8        6.28       88.49     85.12 o 
   4   8   8       61.74       67.95     85.25 o 
   6   8   8     1225.26     1299.04    192.25 o 
   8   8   8      165.08      232.01    148.52 o 
  10   8   8      302.64       72.15    158.57 o 
  12   8   8       62.08       65.53    178.99 o 
  14   8   8       63.49      149.19    217.92 o 
 -17   9   8     1515.63     1833.52    238.07 o 
 -15   9   8        7.76        0.00    146.57 o 
 -13   9   8     4158.40     4071.44    265.64 o 
 -11   9   8       12.59        0.00    119.23 o 
  -9   9   8     3911.52     3770.55    196.42 o 
  -7   9   8     8939.36     9131.53    266.43 o 
  -5   9   8     3353.11     3454.11    202.86 o 
  -3   9   8     4495.49     4530.25    237.93 o 
  -1   9   8     3427.42     3340.26    240.52 o 
   1   9   8     5148.32     5237.11    273.34 o 
   3   9   8      987.21      903.15    160.62 o 
   5   9   8     4314.12     4450.68    290.90 o 
   7   9   8     1912.36     1769.80    219.35 o 
   9   9   8     1167.09     1343.47    247.76 o 
  11   9   8        9.71       22.54    173.41 o 
  13   9   8      518.60      632.60    324.61 o 
 -16  10   8      859.81      792.90    237.79 o 
 -14  10   8     2835.05     3148.43    246.61 o 
 -12  10   8      718.25      633.97    138.34 o 
 -10  10   8    11316.99    12158.11    414.29 o 
  -8  10   8      124.14      225.98    128.07 o 
  -6  10   8    13596.88    13349.53    513.46 o 
  -4  10   8      134.53      398.11    119.42 o 
  -2  10   8    24058.49    22885.38   1476.51 o 
   0  10   8     1932.26     2131.72    164.16 o 
   2  10   8    12641.34    11908.67    448.33 o 
   4  10   8       98.26      269.75    144.71 o 
   6  10   8     4792.19     5374.95    431.81 o 
   8  10   8      798.95      851.95    197.61 o 
  10  10   8     3029.07     3307.14    304.84 o 
  12  10   8       46.19       44.34    197.54 o 
 -15  11   8      129.68      179.07    189.54 o 
 -13  11   8     4096.13     4441.13    307.77 o 
 -11  11   8      134.59      377.44    159.38 o 
  -9  11   8    10470.05     9482.45    374.18 o 
  -7  11   8     2415.25     2315.75    200.44 o 
  -5  11   8     6910.98     6169.40    413.00 o 
  -3  11   8     6019.54     6171.87    268.77 o 
  -1  11   8     3018.84     2818.20    196.51 o 
   1  11   8     2172.14     1993.87    224.43 o 
   3  11   8     1637.83     1601.10    210.13 o 
   5  11   8     3159.71     2820.78    255.41 o 
   7  11   8      596.17      662.82    185.53 o 
   9  11   8     1920.23     1661.10    300.34 o 
  11  11   8       27.14        0.00    194.59 o 
  13  11   8      539.00      939.08    275.04 o 
 -14  12   8        6.19      323.59    199.18 o 
 -12  12   8     1910.15     1714.78    226.00 o 
 -10  12   8      848.85      949.53    179.95 o 
  -8  12   8      704.81      579.83    162.61 o 
  -6  12   8      768.25      798.57    161.28 o 
  -4  12   8       67.91       54.56    122.81 o 
  -2  12   8     3755.26     3830.96    241.66 o 
   0  12   8     1004.89     1034.24    201.27 o 
   2  12   8       19.02      252.82    157.84 o 
   4  12   8      209.99      194.54    153.56 o 
   6  12   8      331.54      403.05    167.95 o 
   8  12   8     1017.54      842.26    218.13 o 
  10  12   8       45.44        0.00    258.88 o 
  12  12   8      151.45        4.71    217.12 o 
 -13  13   8       22.15        0.00    169.42 o 
 -11  13   8      327.12      319.85    174.62 o 
  -9  13   8      654.10      868.03    180.37 o 
  -7  13   8       91.90      213.48    160.54 o 
  -5  13   8      685.89      683.56    169.38 o 
  -3  13   8       42.95      119.30    188.09 o 
  -1  13   8      483.16      584.47    186.14 o 
   1  13   8       71.41       21.43    155.51 o 
   3  13   8      800.26     1128.72    211.83 o 
   5  13   8       31.54      129.70    182.11 o 
   7  13   8      762.46      787.23    209.31 o 
   9  13   8       30.21      194.36    200.69 o 
  11  13   8       24.66       16.54    211.67 o 
 -12  14   8       99.63       50.30    181.34 o 
 -10  14   8     3752.14     4018.53    289.94 o 
  -8  14   8      198.70      308.65    171.13 o 
  -6  14   8     2145.16     2318.09    240.37 o 
  -4  14   8       28.64      187.81    180.66 o 
  -2  14   8     5996.27     5742.22    380.88 o 
   0  14   8      291.62       74.52    256.86 o 
   2  14   8     4571.55     4475.08    356.98 o 
   4  14   8      524.02      591.57    203.96 o 
   6  14   8     1043.91     1103.81    224.57 o 
   8  14   8        2.71      113.81    214.16 o 
 -11  15   8      222.93      294.15    209.67 o 
  -9  15   8     2318.94     2564.96    261.10 o 
  -7  15   8     1469.10     2065.95    287.42 o 
  -5  15   8     4679.63     4275.11    358.52 o 
  -3  15   8     2007.10     1659.34    248.81 o 
  -1  15   8     2076.95     2309.00    274.30 o 
   1  15   8      852.20      759.46    216.72 o 
   3  15   8     1596.53     1358.24    236.36 o 
   5  15   8     3260.64     2958.70    383.27 o 
   7  15   8      425.82      313.83    222.30 o 
 -10  16   8      773.91      985.74    281.64 o 
  -8  16   8      403.94      496.46    297.31 o 
  -6  16   8      707.48      931.67    240.06 o 
  -4  16   8      415.78      608.35    226.23 o 
  -2  16   8     1427.95     1637.22    263.15 o 
   0  16   8        9.76        0.00    191.93 o 
   2  16   8     1304.75     1356.05    403.49 o 
   4  16   8        0.47      200.85    194.75 o 
   6  16   8     1593.52     1707.02    347.87 o 
  -7  17   8       75.43      113.22    226.43 o 
  -5  17   8       78.86      347.41    232.66 o 
  -3  17   8        5.89      182.82    231.99 o 
  -1  17   8       93.98      269.30    207.61 o 
   1  17   8       20.12      324.20    208.77 o 
   3  17   8      122.38       84.49    216.87 o 
 -19   1   9      330.96      330.85    233.23 o 
 -17   1   9      177.58      218.34    200.08 o 
 -15   1   9      347.69      324.61    193.80 o 
 -13   1   9      155.92      222.77    117.70 o 
 -11   1   9    11544.78    12722.96    348.96 o 
  -9   1   9     1109.56     1181.33     80.55 o 
  -7   1   9    23205.72    22921.06    382.00 o 
  -5   1   9      227.88      159.07     46.00 o 
  -3   1   9    30597.42    33251.10    723.15 o 
  -1   1   9      562.86      480.61     54.49 o 
   1   1   9    19991.49    20298.09   1372.89 o 
   3   1   9     6851.97     7183.88    209.22 o 
   5   1   9     8179.07     7178.52    351.25 o 
   7   1   9      405.52      375.29     79.10 o 
   9   1   9      154.31      195.58     93.37 o 
  11   1   9        8.93        0.00    101.21 o 
  13   1   9      320.43      586.53    159.24 o 
  15   1   9       18.25       41.55    174.04 o 
 -20   2   9      222.46      308.49    324.61 o 
 -18   2   9     2662.23     2561.68    355.96 o 
 -16   2   9      601.08      479.21    156.81 o 
 -14   2   9    15231.57    15135.92    438.42 o 
 -12   2   9      564.34      656.17    132.99 o 
 -10   2   9    17604.27    17331.09    566.04 o 
  -8   2   9      778.40      583.55     75.85 o 
  -6   2   9    47738.52    48945.66    982.62 o 
  -4   2   9     3088.35     2956.18    107.54 o 
  -2   2   9    25766.62    26848.52    675.88 o 
   0   2   9    28857.36    29574.76   1530.87 o 
   2   2   9    24747.11    24660.84   1639.68 o 
   4   2   9     8821.50     7212.36    252.52 o 
   6   2   9     7631.04     7198.43    484.60 o 
   8   2   9     3466.36     2998.59    167.86 o 
  10   2   9     3753.17     4256.75    564.27 o 
  12   2   9     2584.77     3144.06    671.48 o 
  14   2   9      107.48      171.36    147.61 o 
  16   2   9      208.86      476.98    221.99 o 
 -19   3   9     1092.89     1197.45    261.67 o 
 -17   3   9      837.83      912.33    167.86 o 
 -15   3   9     5141.58     5263.90    284.47 o 
 -13   3   9     8925.68     9010.59    413.73 o 
 -11   3   9    17414.19    16843.00    333.67 o 
  -9   3   9    12911.95    13134.49    277.91 o 
  -7   3   9    24258.41    22571.87    884.10 o 
  -5   3   9    13203.64    13553.52    310.80 o 
  -3   3   9    37885.78    39495.42    755.77 o 
  -1   3   9      290.19      300.32     51.53 o 
   1   3   9    37543.82    36385.23   1618.22 o 
   3   3   9     1704.30     1721.84    122.61 o 
   5   3   9    15145.91    14576.68    810.97 o 
   7   3   9      591.60      506.54     79.58 o 
   9   3   9     6021.76     6177.87    532.27 o 
  11   3   9        0.53        0.00    117.67 o 
  13   3   9     1622.97     2292.19    270.01 o 
  15   3   9      308.02      309.65    195.02 o 
 -20   4   9        4.14       32.80    222.11 o 
 -18   4   9      180.16      318.43    172.90 o 
 -16   4   9       88.16        0.00    134.78 o 
 -14   4   9     2404.96     2542.35    219.30 o 
 -12   4   9      205.64      136.81     93.65 o 
 -10   4   9     6811.88     6192.36    224.61 o 
  -8   4   9     1244.12     1220.95    101.89 o 
  -6   4   9    22747.70    23470.26    402.57 o 
  -4   4   9        5.93       75.36     57.93 o 
  -2   4   9     1974.44     1766.30     85.14 o 
   0   4   9     8495.95     7643.90    406.70 o 
   2   4   9     4873.57     4385.88    358.49 o 
   4   4   9     2127.12     1994.18    205.52 o 
   6   4   9       78.36       75.61     61.98 o 
   8   4   9     1473.42     1438.85    114.93 o 
  10   4   9       16.21        0.00     91.53 o 
  12   4   9      319.74      169.49    160.77 o 
  14   4   9        6.52        4.05    204.27 o 
  16   4   9      335.44     1276.21    351.92 o 
 -19   5   9       69.40        0.00    161.65 o 
 -17   5   9       80.05      109.60    150.70 o 
 -15   5   9      322.36      318.47    146.30 o 
 -13   5   9       89.92        8.70    122.55 o 
 -11   5   9      219.31       96.09     84.94 o 
  -9   5   9     1940.17     1895.80    125.97 o 
  -7   5   9        0.23      100.85     76.65 o 
  -5   5   9     1458.41     1488.17    100.96 o 
  -3   5   9        0.06       56.16     47.70 o 
  -1   5   9       40.35       82.97     49.21 o 
   1   5   9     1015.32     1114.42    152.97 o 
   3   5   9       19.22        0.00     56.28 o 
   5   5   9     2047.87     1721.46    138.58 o 
   7   5   9      186.00      219.42     71.84 o 
   9   5   9      127.35       79.87    109.30 o 
  11   5   9       58.52        2.32    171.91 o 
  13   5   9       10.88       70.79    187.35 o 
  15   5   9        8.89       89.82    185.11 o 
 -18   6   9      635.26      821.37    188.40 o 
 -16   6   9       51.41        0.00    142.53 o 
 -14   6   9     1222.84     1394.31    176.94 o 
 -12   6   9       79.49       54.96    110.92 o 
 -10   6   9     4608.12     4503.81    184.84 o 
  -8   6   9     2965.26     3041.02    148.63 o 
  -6   6   9     6489.88     6349.85    342.72 o 
  -4   6   9     1354.62     1249.06    108.52 o 
  -2   6   9     5613.13     6270.32    237.63 o 
   0   6   9     1364.26     1387.34    127.33 o 
   2   6   9     2610.69     2804.78    163.51 o 
   4   6   9     2507.26     2470.62    160.90 o 
   6   6   9     1796.22     1624.67    208.94 o 
   8   6   9      162.84      149.13    123.81 o 
  10   6   9       11.81        5.85    146.54 o 
  12   6   9      334.59      744.04    204.45 o 
  14   6   9       63.91        0.00    200.65 o 
 -19   7   9      457.37      728.37    209.25 o 
 -17   7   9      826.85      750.72    180.45 o 
 -15   7   9     2299.15     2316.74    220.53 o 
 -13   7   9      961.25     1057.09    163.95 o 
 -11   7   9    10263.62     9848.40    359.14 o 
  -9   7   9    11381.17    11164.04    274.69 o 
  -7   7   9     9833.88     9315.27    378.34 o 
  -5   7   9     3382.61     3155.33    139.13 o 
  -3   7   9    18771.85    19383.14   1036.55 o 
  -1   7   9     2253.54     2553.83    123.58 o 
   1   7   9    14936.65    14372.52    397.21 o 
   3   7   9      574.86      540.36    107.11 o 
   5   7   9     3670.43     3522.14    271.03 o 
   7   7   9      422.13      658.94    157.00 o 
   9   7   9     3180.58     3323.86    302.37 o 
  11   7   9        8.32       48.06    165.12 o 
  13   7   9      309.11      511.63    220.24 o 
  15   7   9       77.06      142.13    204.06 o 
 -18   8   9      375.35      389.53    187.15 o 
 -16   8   9      120.39        0.00    163.37 o 
 -14   8   9     6286.57     6300.80    484.97 o 
 -12   8   9       13.18       55.98    124.14 o 
 -10   8   9     6728.77     6324.62    343.28 o 
  -8   8   9      774.31      701.27     96.37 o 
  -6   8   9    10218.42    10539.23    452.78 o 
  -4   8   9     2558.30     2559.73    194.21 o 
  -2   8   9     9390.09     9299.64    263.70 o 
   0   8   9     6856.75     6864.73    323.73 o 
   2   8   9     7223.91     6883.43    256.55 o 
   4   8   9     2092.94     2146.93    226.67 o 
   6   8   9     1232.23     1305.05    193.59 o 
   8   8   9     2450.54     2464.71    245.27 o 
  10   8   9       70.65      174.55    162.09 o 
  12   8   9     1457.08     2321.24    277.05 o 
  14   8   9      158.10      313.49    218.13 o 
 -17   9   9      194.67      282.16    193.90 o 
 -15   9   9     1357.69     1389.62    200.78 o 
 -13   9   9      822.76      728.87    165.29 o 
 -11   9   9     2789.90     2399.09    200.69 o 
  -9   9   9     1650.36     1569.46    174.77 o 
  -7   9   9     8197.53     8583.98    279.26 o 
  -5   9   9     4118.96     3959.11    184.98 o 
  -3   9   9     2822.69     3054.55    185.17 o 
  -1   9   9       89.86       74.30    125.55 o 
   1   9   9     6060.08     6807.82    355.96 o 
   3   9   9       81.49      194.70    135.02 o 
   5   9   9     3893.59     4607.48    379.22 o 
   7   9   9        0.23        0.00    141.28 o 
   9   9   9      875.47     1438.61    229.13 o 
  11   9   9       16.21      112.48    174.20 o 
  13   9   9      211.40      385.48    235.84 o 
 -16  10   9        1.05      294.40    226.40 o 
 -14  10   9      187.14       93.20    178.61 o 
 -12  10   9      263.92      275.52    148.09 o 
 -10  10   9      525.17      691.68    164.18 o 
  -8  10   9      357.23      300.21    132.14 o 
  -6  10   9      111.68      213.31    102.03 o 
  -4  10   9      188.97      250.81    121.14 o 
  -2  10   9       15.22      155.37    201.24 o 
   0  10   9     1000.81     1253.72    200.23 o 
   2  10   9      419.11      615.61    164.14 o 
   4  10   9       15.44      263.73    152.90 o 
   6  10   9        2.45       72.85    231.58 o 
   8  10   9       28.85      241.30    177.86 o 
  10  10   9       23.33      106.39    184.41 o 
  12  10   9        1.04        0.00    202.15 o 
 -15  11   9     1632.99     2000.12    244.40 o 
 -13  11   9     1025.71     1213.75    205.84 o 
 -11  11   9     2753.17     2847.32    243.93 o 
  -9  11   9     1425.31     1204.93    184.21 o 
  -7  11   9     1601.66     1829.57    189.83 o 
  -5  11   9      238.65      351.08    132.91 o 
  -3  11   9     2076.30     2057.34    242.67 o 
  -1  11   9     1691.15     1578.93    217.19 o 
   1  11   9     2335.21     2363.23    239.22 o 
   3  11   9      234.24      358.96    167.61 o 
   5  11   9     2826.10     2941.33    273.24 o 
   7  11   9      419.64       42.06    166.50 o 
   9  11   9     1427.72     1480.49    246.08 o 
  11  11   9       77.98      319.86    206.69 o 
 -14  12   9     2940.21     3101.18    282.08 o 
 -12  12   9       33.96      190.98    180.88 o 
 -10  12   9     5905.68     5996.86    332.97 o 
  -8  12   9     1918.10     2059.02    216.66 o 
  -6  12   9     9051.98     8875.31    355.54 o 
  -4  12   9     2172.38     2498.20    259.63 o 
  -2  12   9     5181.42     5005.01    334.20 o 
   0  12   9      294.53      347.09    190.34 o 
   2  12   9     6670.96     6453.60    379.06 o 
   4  12   9     4649.45     4382.69    326.39 o 
   6  12   9     3565.90     3483.86    329.67 o 
   8  12   9     1480.60     1844.71    265.58 o 
  10  12   9      281.02      400.59    261.92 o 
 -13  13   9      212.51      320.60    198.66 o 
 -11  13   9     5747.04     5646.93    338.20 o 
  -9  13   9       21.65       86.05    174.04 o 
  -7  13   9     3134.43     3151.50    307.32 o 
  -5  13   9      622.33      638.56    205.59 o 
  -3  13   9    14257.61    12277.57    535.97 o 
  -1  13   9      299.10      197.84    173.93 o 
   1  13   9     6227.73     6525.09    775.64 o 
   3  13   9      745.20      651.25    331.69 o 
   5  13   9     2245.44     2149.12    427.76 o 
   7  13   9       16.22        0.00    236.64 o 
   9  13   9     1331.67     1511.75    268.30 o 
 -12  14   9       46.58      154.27    191.84 o 
 -10  14   9     2099.32     1778.86    277.35 o 
  -8  14   9       33.90       90.66    191.43 o 
  -6  14   9     1239.41     1572.69    251.59 o 
  -4  14   9      505.28      464.67    197.54 o 
  -2  14   9      233.06      480.60    204.27 o 
   0  14   9      397.70      364.02    188.43 o 
   2  14   9     1791.53     1661.31    254.54 o 
   4  14   9      895.81      846.37    228.57 o 
   6  14   9      183.96      298.37    199.09 o 
   8  14   9      358.32      320.45    227.27 o 
 -11  15   9      166.99      287.77    258.10 o 
  -9  15   9      167.17      543.98    320.57 o 
  -7  15   9      122.60      199.99    225.74 o 
  -5  15   9      297.38      443.28    210.38 o 
  -3  15   9       47.79      321.23    204.06 o 
  -1  15   9       67.49       55.29    203.26 o 
   1  15   9        0.53       24.60    186.05 o 
   3  15   9       95.10        0.00    176.49 o 
   5  15   9      180.51      407.13    208.47 o 
   7  15   9      256.79       99.00    220.61 o 
  -8  16   9      403.94      396.41    323.60 o 
  -6  16   9      118.72      357.10    223.02 o 
  -4  16   9      703.82      963.97    260.89 o 
  -2  16   9      575.03      450.44    225.30 o 
   0  16   9      694.98      747.67    221.81 o 
   2  16   9      454.11      524.53    326.64 o 
   4  16   9      509.84      578.44    357.99 o 
  -5  17   9       43.32       75.22    247.64 o 
  -3  17   9     3890.58     3832.33    367.82 o 
  -1  17   9      144.63      212.67    231.29 o 
   1  17   9     1511.46     1401.89    274.06 o 
 -20   0  10      124.97        0.00    307.42 o 
 -18   0  10      618.06      513.72    291.24 o 
 -16   0  10      226.51      180.00    275.06 o 
 -14   0  10     5175.96     4767.09    491.47 o 
 -12   0  10     3310.36     2981.68    228.40 o 
 -10   0  10      984.85      873.74    112.45 o 
  -8   0  10    30276.11    31011.42   1249.96 o 
  -6   0  10    21499.83    21555.67   1053.92 o 
  -4   0  10    49148.59    51941.03   1058.45 o 
  -2   0  10     8257.21     7958.06    181.23 o 
   0   0  10     6522.24     6649.80    169.30 o 
   2   0  10     9877.84    12117.13   1791.53 o 
   4   0  10    11851.93    12253.67   1063.36 o 
   6   0  10      121.20       37.35     95.17 o 
   8   0  10     1507.28     1592.18    257.87 o 
  10   0  10     2122.32     1859.79    212.77 o 
  12   0  10     2254.15     3195.59    351.92 o 
  14   0  10       26.09      163.82    254.84 o 
 -19   1  10     1065.87     1317.40    256.47 o 
 -17   1  10      223.76      224.23    198.07 o 
 -15   1  10     3582.57     3691.97    239.90 o 
 -13   1  10      151.35      152.75    113.02 o 
 -11   1  10     4515.79     4351.47    180.88 o 
  -9   1  10      363.59      349.21     63.80 o 
  -7   1  10    35746.00    37253.25    345.70 o 
  -5   1  10       18.06        0.00     44.15 o 
  -3   1  10    12543.53    12925.01    301.65 o 
  -1   1  10    14247.71    15267.49    219.23 o 
   1   1  10    10152.26    11710.20    719.96 o 
   3   1  10     4105.92     4474.29    316.04 o 
   5   1  10     4658.07     4797.02    188.46 o 
   7   1  10      254.88      287.13     76.71 o 
   9   1  10     3575.16     3488.43    174.68 o 
  11   1  10      727.09      848.90    117.75 o 
  13   1  10      119.91      120.67    161.80 o 
  15   1  10      141.33      332.70    178.15 o 
 -20   2  10      258.18      451.44    262.96 o 
 -18   2  10      142.21      154.19    210.49 o 
 -16   2  10      761.15      682.50    164.88 o 
 -14   2  10      562.32      601.21    150.35 o 
 -12   2  10      228.80       72.04     87.19 o 
 -10   2  10     1933.73     2018.50    132.24 o 
  -8   2  10     1979.98     2039.10    107.22 o 
  -6   2  10     3109.44     3185.00    121.73 o 
  -4   2  10      738.83      792.58     82.29 o 
  -2   2  10     8039.42     8790.67    176.49 o 
   0   2  10      276.09      531.86    118.31 o 
   2   2  10        1.71        1.15     50.88 o 
   4   2  10      828.32      807.22     72.26 o 
   6   2  10      949.50      760.66     77.94 o 
   8   2  10      991.48     1019.26    104.28 o 
  10   2  10       33.92        0.00    101.71 o 
  12   2  10      129.33      116.35    151.70 o 
  14   2  10        5.04        0.00    142.99 o 
 -19   3  10     1733.58     1840.25    294.57 o 
 -17   3  10      145.02      476.38    167.84 o 
 -15   3  10     1719.20     1806.51    196.92 o 
 -13   3  10     1181.05     1060.28    156.25 o 
 -11   3  10     5454.44     5307.35    215.44 o 
  -9   3  10        0.25       27.84     74.46 o 
  -7   3  10    11336.87    10447.87    608.63 o 
  -5   3  10       43.48       60.16     59.28 o 
  -3   3  10    14257.39    13905.63    354.42 o 
  -1   3  10      613.53      722.11     68.37 o 
   1   3  10     1871.76     1767.62    191.74 o 
   3   3  10      286.65      230.97     57.36 o 
   5   3  10     6770.55     5795.66    407.49 o 
   7   3  10      711.82      590.45     86.20 o 
   9   3  10        7.92       41.35     87.29 o 
  11   3  10      138.93      211.81    134.19 o 
  13   3  10        3.27      118.48    175.96 o 
  15   3  10        4.01      135.51    283.15 o 
 -20   4  10      767.41      620.43    254.37 o 
 -18   4  10     1313.62     1501.66    209.00 o 
 -16   4  10     1348.24     1439.45    189.77 o 
 -14   4  10     5501.20     5289.25    303.27 o 
 -12   4  10    11738.82    12199.51    305.34 o 
 -10   4  10    11706.01    11343.05    272.45 o 
  -8   4  10     7322.04     6882.83    263.85 o 
  -6   4  10    10778.50    10829.67    218.81 o 
  -4   4  10    10367.04     8995.75    351.88 o 
  -2   4  10     3448.91     3261.41    225.62 o 
   0   4  10    17380.24    16373.65    856.06 o 
   2   4  10      283.41      276.13     61.12 o 
   4   4  10    12704.52    11075.22   1200.81 o 
   6   4  10     1168.02     1097.49    142.75 o 
   8   4  10     5563.12     4861.75    334.55 o 
  10   4  10        1.25        8.06     95.93 o 
  12   4  10      962.04     1265.62    223.40 o 
  14   4  10       53.54      218.97    192.93 o 
 -19   5  10     1144.79     1237.87    209.40 o 
 -17   5  10      376.11      151.31    154.13 o 
 -15   5  10     4501.51     4489.80    276.10 o 
 -13   5  10      102.77        3.81    122.69 o 
 -11   5  10     4354.78     4258.49    211.65 o 
  -9   5  10     3189.35     3234.03    157.05 o 
  -7   5  10    19320.76    18547.28    548.45 o 
  -5   5  10      517.14      440.32     70.66 o 
  -3   5  10    21150.81    21929.69    800.86 o 
  -1   5  10     9726.53     9660.80    490.44 o 
   1   5  10    21271.69    19541.52   1581.39 o 
   3   5  10     3634.41     3013.35    421.83 o 
   5   5  10     5044.89     4475.39    509.12 o 
   7   5  10     5242.15     4842.91    391.61 o 
   9   5  10     2842.73     3280.34    407.54 o 
  11   5  10     1456.31     2026.89    230.13 o 
  13   5  10      513.39      741.25    227.39 o 
  15   5  10      233.54      632.81    254.21 o 
 -18   6  10     1906.65     2026.44    234.54 o 
 -16   6  10       26.07       92.37    139.31 o 
 -14   6  10     3000.11     2989.62    230.68 o 
 -12   6  10      222.91      218.42    120.72 o 
 -10   6  10     1234.80     1190.79    121.19 o 
  -8   6  10    15181.19    14762.98    349.14 o 
  -6   6  10     6180.90     5804.53    266.53 o 
  -4   6  10    10956.37    10552.04    262.07 o 
  -2   6  10     2160.71     2265.42    139.83 o 
   0   6  10    19751.69    19117.31    497.31 o 
   2   6  10     1807.39     2099.99    154.72 o 
   4   6  10     9801.93    10474.12    593.16 o 
   6   6  10     1810.91     1976.08    301.30 o 
   8   6  10     3747.56     4572.38    397.43 o 
  10   6  10       49.11       90.25    156.60 o 
  12   6  10      322.58      552.50    195.68 o 
  14   6  10       97.86      374.31    214.21 o 
 -19   7  10       24.86      255.56    267.27 o 
 -17   7  10      398.88      262.18    174.43 o 
 -15   7  10      245.46      307.67    163.80 o 
 -13   7  10      415.83      447.03    144.54 o 
 -11   7  10      132.39      190.24    116.12 o 
  -9   7  10      524.00      539.97    106.45 o 
  -7   7  10     7949.38     7412.69    382.13 o 
  -5   7  10       74.22      116.77     84.48 o 
  -3   7  10     3948.15     3606.46    277.04 o 
  -1   7  10     1854.73     1616.01    239.78 o 
   1   7  10     1102.70     1171.76    134.48 o 
   3   7  10     2124.48     2058.92    164.30 o 
   5   7  10      974.53     1010.55    132.81 o 
   7   7  10      710.58      984.20    173.95 o 
   9   7  10      229.31      173.31    153.00 o 
  11   7  10       56.83      169.44    160.00 o 
  13   7  10        3.02       76.01    187.52 o 
 -18   8  10      369.44      231.51    180.87 o 
 -16   8  10        1.27      173.68    161.52 o 
 -14   8  10        6.65        0.00    136.39 o 
 -12   8  10      627.95      768.72    155.06 o 
 -10   8  10       85.66      113.50    118.87 o 
  -8   8  10      164.22      229.31    105.11 o 
  -6   8  10     1208.35     1318.61    141.55 o 
  -4   8  10     1853.48     1983.72    166.57 o 
  -2   8  10      474.06      498.55    197.20 o 
   0   8  10      818.23      913.77    162.57 o 
   2   8  10      671.33      731.26    126.59 o 
   4   8  10     2097.38     2245.87    307.75 o 
   6   8  10     1461.43     1679.91    281.13 o 
   8   8  10      269.38      515.84    168.71 o 
  10   8  10       16.69      122.59    168.73 o 
  12   8  10       70.68      195.66    196.07 o 
 -17   9  10      117.83       69.81    170.88 o 
 -15   9  10     1528.47     1849.66    219.96 o 
 -13   9  10      164.31      295.29    184.87 o 
 -11   9  10     1728.25     2289.06    265.99 o 
  -9   9  10      978.94     1125.30    168.00 o 
  -7   9  10     8071.26     8847.14    270.62 o 
  -5   9  10     2946.52     3051.13    202.76 o 
  -3   9  10     1903.26     1875.06    304.39 o 
  -1   9  10        6.43       28.37    138.25 o 
   1   9  10     5241.02     5534.47    324.63 o 
   3   9  10     3778.52     4108.48    283.43 o 
   5   9  10     3493.78     3884.38    463.16 o 
   7   9  10      686.61     1063.80    273.04 o 
   9   9  10      509.64      366.77    177.18 o 
  11   9  10      623.23      927.92    229.61 o 
  13   9  10      359.87      464.16    223.09 o 
 -16  10  10     1226.71     1349.70    272.30 o 
 -14  10  10     2572.79     2689.70    305.56 o 
 -12  10  10     5466.94     5800.14    385.08 o 
 -10  10  10     5139.20     5065.17    394.90 o 
  -8  10  10     1124.41     1423.41    180.06 o 
  -6  10  10     2618.15     2498.91    190.89 o 
  -4  10  10     8706.81     9249.96    431.19 o 
  -2  10  10     2136.37     1710.47    225.19 o 
   0  10  10     5017.83     5203.05    640.13 o 
   2  10  10      174.15      409.21    177.34 o 
   4  10  10     3547.16     3603.04    283.91 o 
   6  10  10        6.15       79.30    157.83 o 
   8  10  10     3103.10     3621.76    518.78 o 
  10  10  10        0.99      259.63    200.21 o 
  12  10  10      437.40      793.66    243.93 o 
 -15  11  10     3072.04     3338.64    302.77 o 
 -13  11  10       76.63        0.00    170.22 o 
 -11  11  10     3949.39     3775.89    275.18 o 
  -9  11  10      706.85      687.17    170.14 o 
  -7  11  10     9209.22     8953.75    374.69 o 
  -5  11  10      504.53      427.64    175.75 o 
  -3  11  10     4117.82     4084.26    382.26 o 
  -1  11  10      354.60      245.96    164.00 o 
   1  11  10    10483.50    10556.06    996.09 o 
   3  11  10     2506.48     2386.16    280.12 o 
   5  11  10     1783.07     1667.42    229.13 o 
   7  11  10      798.41      688.12    198.27 o 
   9  11  10      738.20      722.12    208.46 o 
  11  11  10      238.77      384.28    299.33 o 
 -14  12  10      248.53      371.05    202.59 o 
 -12  12  10      155.99      203.25    192.94 o 
 -10  12  10       54.98       18.59    177.09 o 
  -8  12  10     1122.33     1062.67    226.40 o 
  -6  12  10     2089.28     1806.96    203.47 o 
  -4  12  10     1183.69     1296.20    226.01 o 
  -2  12  10        4.80        0.00    162.69 o 
   0  12  10      148.73      423.44    183.57 o 
   2  12  10     1059.40      812.61    204.57 o 
   4  12  10     1179.84     1384.50    228.34 o 
   6  12  10       24.57      175.04    245.74 o 
   8  12  10      193.70      388.32    297.31 o 
  10  12  10        0.59        0.00    212.51 o 
 -13  13  10      256.40      317.54    315.51 o 
 -11  13  10     2251.66     2226.59    298.86 o 
  -9  13  10       31.01      323.16    202.70 o 
  -7  13  10      612.59      775.73    222.88 o 
  -5  13  10      328.16      433.34    187.90 o 
  -3  13  10     1655.09     1882.49    263.04 o 
  -1  13  10      213.06        0.00    173.27 o 
   1  13  10      821.86     1294.41    362.03 o 
   3  13  10       47.96       72.78    189.94 o 
   5  13  10      358.21      328.43    221.47 o 
   7  13  10        0.03        0.00    185.63 o 
   9  13  10       18.17        0.00    214.01 o 
 -12  14  10      637.82      969.57    275.58 o 
 -10  14  10     1343.34     1516.59    268.76 o 
  -8  14  10     1735.57     1825.98    382.26 o 
  -6  14  10      952.43      933.58    238.99 o 
  -4  14  10     4948.86     5082.00    389.14 o 
  -2  14  10     1572.14     1718.93    261.29 o 
   0  14  10     1694.21     1728.95    266.37 o 
   2  14  10      401.95      809.19    295.29 o 
   4  14  10      483.08      560.24    277.09 o 
   6  14  10      323.99       78.21    184.01 o 
   8  14  10      831.00     1321.14    270.06 o 
  -9  15  10        0.79        0.00    217.10 o 
  -7  15  10     1846.64     2022.80    318.58 o 
  -5  15  10        1.29      243.94    212.23 o 
  -3  15  10     2968.79     2649.53    322.59 o 
  -1  15  10      488.00      321.49    182.59 o 
   1  15  10     1881.97     2306.19    299.33 o 
   3  15  10      885.57      808.43    230.96 o 
   5  15  10     1361.29     1570.32    271.37 o 
  -8  16  10      614.95      746.14    265.96 o 
  -6  16  10      785.75      749.76    236.58 o 
  -4  16  10     1331.02     1061.57    241.88 o 
  -2  16  10      142.30      228.45    220.87 o 
   0  16  10      966.36      991.24    261.67 o 
   2  16  10       38.51        0.00    392.37 o 
  -3  17  10      120.92      473.68    265.75 o 
 -19   1  11      953.04     1026.55    259.11 o 
 -17   1  11        1.73       71.41    191.49 o 
 -15   1  11     1451.43     1721.55    186.25 o 
 -13   1  11     1397.83     1490.54    164.96 o 
 -11   1  11     3442.70     3541.18    172.07 o 
  -9   1  11     2213.65     2365.29    108.58 o 
  -7   1  11     8618.54     8326.66    169.19 o 
  -5   1  11    14777.19    14600.65    348.84 o 
  -3   1  11    14429.65    14923.24    371.29 o 
  -1   1  11    12822.00    13376.43    302.83 o 
   1   1  11    10446.68    10282.32    503.99 o 
   3   1  11     3838.02     3905.86    204.39 o 
   5   1  11      767.37      707.24     76.32 o 
   7   1  11     1830.36     1630.70    147.79 o 
   9   1  11     1836.70     1593.13    138.57 o 
  11   1  11      658.76      942.52    181.62 o 
  13   1  11        1.54        0.00    138.37 o 
  15   1  11       69.61      154.42    192.32 o 
 -20   2  11     1374.36     1580.06    311.52 o 
 -18   2  11       77.36      223.10    201.10 o 
 -16   2  11     5309.35     5245.28    292.41 o 
 -14   2  11     1640.14     1603.16    176.43 o 
 -12   2  11    11985.35    12476.93    311.49 o 
 -10   2  11      823.62      710.03     97.26 o 
  -8   2  11    19918.09    20687.29    347.38 o 
  -6   2  11       99.63       39.51     62.23 o 
  -4   2  11    31573.23    31215.73   1125.73 o 
  -2   2  11     4214.33     4399.21    176.14 o 
   0   2  11    25402.93    25133.53   1072.10 o 
   2   2  11      394.67      494.64     68.00 o 
   4   2  11     8524.96     8018.01    568.88 o 
   6   2  11     1711.72     1430.91    101.89 o 
   8   2  11     2683.83     2796.96    212.79 o 
  10   2  11      846.32     1028.89    117.06 o 
  12   2  11      469.75      480.04    150.93 o 
  14   2  11      150.23      540.01    184.49 o 
 -19   3  11      434.91      523.60    249.53 o 
 -17   3  11     1886.94     1783.41    209.62 o 
 -15   3  11    10163.66     9543.68    519.00 o 
 -13   3  11      872.26      958.70    122.26 o 
 -11   3  11    12776.97    12740.22    356.83 o 
  -9   3  11     7109.75     7151.77    197.66 o 
  -7   3  11    15139.35    14685.98    331.34 o 
  -5   3  11     6589.06     6179.63    166.94 o 
  -3   3  11     4023.48     3864.38    130.23 o 
  -1   3  11     6675.93     6283.64    321.88 o 
   1   3  11     2867.58     2887.12    260.19 o 
   3   3  11     9825.29     9505.85   1001.76 o 
   5   3  11       69.76      108.05     62.60 o 
   7   3  11     3389.18     3672.60    369.58 o 
   9   3  11      105.53        0.00     88.26 o 
  11   3  11     2005.38     2555.81    205.03 o 
  13   3  11        9.02        0.00    230.57 o 
 -18   4  11      129.11        0.00    207.01 o 
 -16   4  11     3322.94     3346.51    253.57 o 
 -14   4  11      246.41      282.98    137.69 o 
 -12   4  11     1286.32     1265.64    134.25 o 
 -10   4  11     1080.55     1016.82    111.35 o 
  -8   4  11    17825.64    17413.55    564.98 o 
  -6   4  11      974.37      964.58    110.01 o 
  -4   4  11    15697.95    16221.00    432.38 o 
  -2   4  11     1192.48     1216.36     84.98 o 
   0   4  11     8364.86     7887.23    617.42 o 
   2   4  11     2002.95     1902.37    179.92 o 
   4   4  11     1660.73     1634.74    206.98 o 
   6   4  11       32.86      153.03     74.37 o 
   8   4  11     1624.29     1944.54    327.71 o 
  10   4  11      815.09      980.99    188.63 o 
  12   4  11      306.72      492.90    184.47 o 
  14   4  11       61.14      408.55    260.91 o 
 -19   5  11        0.08        0.00    164.57 o 
 -17   5  11      145.91       30.57    157.76 o 
 -15   5  11       17.74      147.67    180.20 o 
 -13   5  11     2307.94     1925.63    186.37 o 
 -11   5  11       20.47       49.62     94.37 o 
  -9   5  11       31.74       11.55     84.89 o 
  -7   5  11      172.11       82.06     79.57 o 
  -5   5  11      927.85     1019.74     89.88 o 
  -3   5  11      545.11      483.07     71.20 o 
  -1   5  11     2720.09     2547.47    200.97 o 
   1   5  11       34.49       74.06     81.76 o 
   3   5  11        1.39      199.91     95.27 o 
   5   5  11      846.94      870.33    121.28 o 
   7   5  11      242.01      370.93    114.92 o 
   9   5  11       88.55       67.82    149.96 o 
  11   5  11        0.51       11.02    164.72 o 
  13   5  11        6.05      188.46    210.34 o 
 -18   6  11        0.17       51.77    174.78 o 
 -16   6  11     1013.87     1296.72    193.14 o 
 -14   6  11      132.02       51.28    130.38 o 
 -12   6  11     1574.33     1727.45    181.59 o 
 -10   6  11     1238.15     1213.55    125.61 o 
  -8   6  11    10699.39    10044.70    310.61 o 
  -6   6  11      263.06      145.22     83.31 o 
  -4   6  11     2935.27     3074.64    160.03 o 
  -2   6  11       74.66       58.00     81.59 o 
   0   6  11     2442.79     2587.92    177.92 o 
   2   6  11      511.72      360.30    109.44 o 
   4   6  11     4280.74     4839.15    545.07 o 
   6   6  11       22.87      109.79    106.34 o 
   8   6  11      561.48      650.40    179.44 o 
  10   6  11      150.98      215.07    165.82 o 
  12   6  11      277.14      325.11    191.38 o 
  14   6  11        7.21       78.63    205.94 o 
 -17   7  11       98.26        1.67    164.05 o 
 -15   7  11     3391.23     3148.18    255.20 o 
 -13   7  11     3331.12     3479.50    240.69 o 
 -11   7  11     4231.25     3971.74    234.46 o 
  -9   7  11      947.86      893.75    117.04 o 
  -7   7  11      554.00      670.12    110.25 o 
  -5   7  11    19610.80    20227.51    830.02 o 
  -3   7  11     2178.32     2112.65    147.49 o 
  -1   7  11    12107.28    12086.83    512.04 o 
   1   7  11     2565.32     2889.76    283.54 o 
   3   7  11     6167.91     6434.28    553.61 o 
   5   7  11       52.00       23.65    102.15 o 
   7   7  11     3647.66     4433.02    301.72 o 
   9   7  11        2.06       36.18    147.67 o 
  11   7  11      832.40     1301.04    233.43 o 
  13   7  11        2.57       90.20    208.05 o 
 -18   8  11      173.80        0.00    177.36 o 
 -16   8  11     4246.46     4175.56    296.12 o 
 -14   8  11      337.97      447.36    159.39 o 
 -12   8  11     8720.71     8597.99    487.43 o 
 -10   8  11        4.57        0.00    142.29 o 
  -8   8  11    13728.19    13620.11    573.05 o 
  -6   8  11       63.58       89.53    108.96 o 
  -4   8  11     7332.82     7607.83    361.61 o 
  -2   8  11      270.43      267.71    144.53 o 
   0   8  11    17226.68    17567.97    804.77 o 
   2   8  11      572.85      576.56    127.11 o 
   4   8  11     1543.93     1852.23    166.86 o 
   6   8  11     1237.00     1357.74    210.13 o 
   8   8  11     2506.34     3451.03    302.27 o 
  10   8  11      639.06      639.69    199.41 o 
  12   8  11      527.68      947.33    228.97 o 
 -17   9  11      297.87      650.18    235.92 o 
 -15   9  11     2390.62     2290.20    294.74 o 
 -13   9  11      466.66      420.34    201.63 o 
 -11   9  11     2986.29     2971.88    466.19 o 
  -9   9  11        5.24      145.88    151.18 o 
  -7   9  11     3854.15     3858.32    234.77 o 
  -5   9  11      985.37      970.47    145.85 o 
  -3   9  11       18.55       51.98    141.39 o 
  -1   9  11      101.49       83.15    158.38 o 
   1   9  11      976.33      791.84    184.05 o 
   3   9  11      651.91      783.68    138.86 o 
   5   9  11      189.43      200.42    161.52 o 
   7   9  11     1085.18     1429.97    224.01 o 
   9   9  11        1.36      142.23    182.71 o 
  11   9  11      351.99      828.37    243.88 o 
 -16  10  11      202.29      277.39    214.16 o 
 -14  10  11      598.39      485.41    217.68 o 
 -12  10  11       55.42       94.37    161.25 o 
 -10  10  11      443.08      307.42    177.34 o 
  -8  10  11       97.76      101.04    137.58 o 
  -6  10  11        3.48        0.00    120.62 o 
  -4  10  11       16.00      169.20    128.35 o 
  -2  10  11      273.25      133.31    270.01 o 
   0  10  11       52.58      330.23    165.85 o 
   2  10  11        3.95        0.00    173.59 o 
   4  10  11      123.23      356.07    170.54 o 
   6  10  11       27.20        0.00    159.82 o 
   8  10  11        2.79       29.27    199.56 o 
  10  10  11        5.98      102.87    209.30 o 
 -15  11  11      204.29      453.35    221.24 o 
 -13  11  11      393.56      598.86    236.14 o 
 -11  11  11     1286.62     1764.72    255.98 o 
  -9  11  11      102.85      225.08    206.03 o 
  -7  11  11     1621.13     1677.70    188.51 o 
  -5  11  11      233.83      395.28    144.36 o 
  -3  11  11     2388.84     2551.77    260.27 o 
  -1  11  11      591.92      642.83    194.59 o 
   1  11  11       40.25      144.18    169.89 o 
   3  11  11      818.63      742.34    202.51 o 
   5  11  11      419.86      469.55    179.39 o 
   7  11  11     1077.51     1233.69    225.96 o 
   9  11  11        2.15        0.00    193.97 o 
 -14  12  11       35.35       42.79    216.63 o 
 -12  12  11     2874.27     3271.87    345.83 o 
 -10  12  11      100.54        0.00    178.05 o 
  -8  12  11     5220.85     5870.94    393.99 o 
  -6  12  11        3.70      262.91    139.73 o 
  -4  12  11     5583.18     5656.21    379.26 o 
  -2  12  11       47.16      220.46    181.70 o 
   0  12  11     8426.31     8463.22    448.82 o 
   2  12  11      855.65      775.44    216.41 o 
   4  12  11     2729.70     2579.02    292.27 o 
   6  12  11      113.91      277.23    177.23 o 
   8  12  11      559.96      791.09    239.83 o 
 -13  13  11      457.90      453.41    240.83 o 
 -11  13  11     1931.31     1840.50    412.59 o 
  -9  13  11     1729.62     1601.30    451.02 o 
  -7  13  11     3181.48     3039.32    321.70 o 
  -5  13  11     4285.99     3689.46    337.23 o 
  -3  13  11     4508.59     4485.75    348.92 o 
  -1  13  11     3036.92     2815.81    299.70 o 
   1  13  11     2266.31     2368.45    282.47 o 
   3  13  11     3040.58     3106.45    428.77 o 
   5  13  11      471.97      597.35    217.08 o 
   7  13  11     1229.45     1161.91    251.39 o 
 -12  14  11      974.05     1044.38    345.85 o 
 -10  14  11      385.83      471.25    237.40 o 
  -8  14  11     1350.48     1310.33    258.59 o 
  -6  14  11       33.60       27.23    281.13 o 
  -4  14  11     2156.17     2094.74    295.62 o 
  -2  14  11        3.98       33.30    185.49 o 
   0  14  11     2013.14     1833.52    274.45 o 
   2  14  11        0.47      204.68    197.88 o 
   4  14  11      676.59      875.98    246.75 o 
   6  14  11      224.64      574.82    224.47 o 
  -9  15  11      221.33      129.16    232.00 o 
  -7  15  11       56.46        0.00    202.42 o 
  -5  15  11       39.77      123.76    215.82 o 
  -3  15  11        9.47        0.00    196.19 o 
  -1  15  11        3.58     1315.70    780.69 o 
   1  15  11       56.31       11.22    209.76 o 
   3  15  11        0.18      203.54    208.42 o 
   5  15  11      482.62      616.87    327.65 o 
  -6  16  11        0.11      460.82    239.30 o 
  -4  16  11     1195.37     1315.46    270.10 o 
  -2  16  11       58.50      708.46    497.54 o 
   0  16  11      620.51      420.43    226.73 o 
   2  16  11        6.63      365.42    233.46 o 
 -20   0  12     1926.31     1925.44    440.91 o 
 -18   0  12       14.24       34.38    283.15 o 
 -16   0  12     3374.30     2487.70    418.66 o 
 -14   0  12      295.08      368.10    238.66 o 
 -12   0  12    13137.72    13118.75    598.91 o 
 -10   0  12     5111.37     4696.14    209.05 o 
  -8   0  12    26561.55    27381.47    451.73 o 
  -6   0  12     1784.31     1536.40    129.97 o 
  -4   0  12     9263.01     9834.26    260.94 o 
  -2   0  12     8775.26     8429.89    203.28 o 
   0   0  12     7210.17     7660.46    467.38 o 
   2   0  12     3805.47     3973.91    236.64 o 
   4   0  12     4818.59     5458.43    503.61 o 
   6   0  12     4923.46     5179.52    397.43 o 
   8   0  12      781.94      779.21    158.38 o 
  10   0  12     2219.69     2592.85    244.19 o 
  12   0  12        1.03      222.48    240.68 o 
  14   0  12      444.51      523.83    307.42 o 
 -19   1  12      548.29      698.89    258.67 o 
 -17   1  12     1068.26     1283.47    313.49 o 
 -15   1  12      889.02      871.96    156.76 o 
 -13   1  12     5542.81     5983.61    277.67 o 
 -11   1  12      875.67      814.03     99.18 o 
  -9   1  12    14177.30    14107.31    302.86 o 
  -7   1  12      299.16      298.07     62.11 o 
  -5   1  12    11635.22    11342.32    184.63 o 
  -3   1  12       46.20       84.74     47.40 o 
  -1   1  12    13808.71    14254.32    401.72 o 
   1   1  12       16.20       49.37     58.66 o 
   3   1  12     7309.58     8108.67    664.92 o 
   5   1  12        0.46       18.39     96.04 o 
   7   1  12     2169.36     2046.37    145.86 o 
   9   1  12      605.10      577.59    115.22 o 
  11   1  12      567.45      760.45    155.66 o 
  13   1  12       95.59      181.36    162.74 o 
 -18   2  12        1.89        0.00    220.24 o 
 -16   2  12      109.90      211.78    144.54 o 
 -14   2  12      247.47      225.62    134.12 o 
 -12   2  12      593.05      606.01    114.87 o 
 -10   2  12      833.22      769.81     96.03 o 
  -8   2  12      400.95      449.05     81.04 o 
  -6   2  12      435.16      344.43     74.07 o 
  -4   2  12      154.18      236.36     65.44 o 
  -2   2  12     2937.85     2838.17    116.26 o 
   0   2  12      517.82      656.10     74.88 o 
   2   2  12     2525.02     2569.75    283.50 o 
   4   2  12      786.50      716.07     86.17 o 
   6   2  12      821.85      972.71     95.05 o 
   8   2  12      300.42      219.86     99.95 o 
  10   2  12       81.13      169.84    124.44 o 
  12   2  12       12.10        0.00    139.74 o 
  14   2  12       76.73      107.19    281.13 o 
 -19   3  12       59.48        0.00    235.52 o 
 -17   3  12      100.68      196.69    153.31 o 
 -15   3  12      442.73      462.28    149.95 o 
 -13   3  12      417.25      548.08    118.90 o 
 -11   3  12      138.54      177.78     95.48 o 
  -9   3  12     2097.40     2077.33    124.13 o 
  -7   3  12     1652.39     1460.17    104.87 o 
  -5   3  12     1621.68     1463.37     99.10 o 
  -3   3  12     1332.98     1260.56     89.79 o 
  -1   3  12      796.57      742.57     78.67 o 
   1   3  12       18.76      136.95     80.73 o 
   3   3  12     1250.02     1170.49    117.66 o 
   5   3  12      456.97      433.88     79.59 o 
   7   3  12      141.75      245.77     86.87 o 
   9   3  12       63.26      237.73    107.27 o 
  11   3  12       27.85       90.07    183.44 o 
  13   3  12       13.90      338.72    200.62 o 
 -18   4  12        7.09        0.00    151.61 o 
 -16   4  12     3240.70     3482.12    258.71 o 
 -14   4  12     1259.19     1298.17    183.11 o 
 -12   4  12     8813.88     9170.03    474.96 o 
 -10   4  12       53.39       10.71     86.52 o 
  -8   4  12     7911.66     7106.55    200.20 o 
  -6   4  12     3377.08     3246.95    137.45 o 
  -4   4  12    10816.62    10659.29    317.51 o 
  -2   4  12     3233.98     2972.30    122.50 o 
   0   4  12     3730.21     3270.94    243.56 o 
   2   4  12     7078.40     6707.82    482.28 o 
   4   4  12      520.97      420.98     98.40 o 
   6   4  12     1178.29     1310.38    143.21 o 
   8   4  12     1280.34     1072.55    148.63 o 
  10   4  12      942.56     1227.67    281.13 o 
  12   4  12       89.26      180.00    271.02 o 
 -19   5  12      629.94      862.67    202.33 o 
 -17   5  12     1570.76     1658.81    213.83 o 
 -15   5  12      622.80      539.31    159.12 o 
 -13   5  12     6427.44     6463.25    343.88 o 
 -11   5  12     2314.51     2382.47    156.74 o 
  -9   5  12    15243.86    14981.10   1090.05 o 
  -7   5  12     1783.64     1689.95    112.81 o 
  -5   5  12    14507.65    13382.32    493.37 o 
  -3   5  12       69.14       36.56     81.74 o 
  -1   5  12    16098.44    16461.87   1489.41 o 
   1   5  12       98.17       41.75     87.56 o 
   3   5  12    10578.26    10947.74   1071.37 o 
   5   5  12       60.73      107.29    100.29 o 
   7   5  12     5070.62     5717.03    542.65 o 
   9   5  12      376.08      638.39    172.98 o 
  11   5  12     1032.21     1691.33    250.62 o 
  13   5  12       26.98       60.68    238.66 o 
 -18   6  12      149.99      124.41    172.89 o 
 -16   6  12      910.60      851.25    175.39 o 
 -14   6  12      799.84      784.40    164.79 o 
 -12   6  12      256.51      342.37    136.43 o 
 -10   6  12     5450.43     5238.16    273.67 o 
  -8   6  12     3842.86     3821.39    178.43 o 
  -6   6  12    23085.04    22585.43    972.99 o 
  -4   6  12      279.17      145.82     89.12 o 
  -2   6  12     5129.62     5377.62    373.96 o 
   0   6  12     6514.50     7332.08    697.83 o 
   2   6  12    11228.04    11226.04   1150.55 o 
   4   6  12     2409.36     2526.37    266.06 o 
   6   6  12     1000.32     1378.30    224.30 o 
   8   6  12      324.39      468.53    180.20 o 
  10   6  12      730.71     1300.06    225.22 o 
  12   6  12        0.64       83.07    220.46 o 
 -17   7  12      139.55      316.68    184.98 o 
 -15   7  12       41.71       95.51    153.57 o 
 -13   7  12      873.24      865.83    162.04 o 
 -11   7  12       93.86       48.03    120.25 o 
  -9   7  12     3187.95     3139.88    210.63 o 
  -7   7  12     1710.62     1745.99    181.50 o 
  -5   7  12     1815.32     1744.44    171.40 o 
  -3   7  12       56.73      134.19     97.09 o 
  -1   7  12     1302.40     1632.47    146.25 o 
   1   7  12      780.54      818.93    141.19 o 
   3   7  12       34.18       41.20    151.42 o 
   5   7  12      433.42      208.87    116.90 o 
   7   7  12      213.77      293.72    226.52 o 
   9   7  12       24.77        0.00    216.41 o 
  11   7  12        2.18      215.40    202.27 o 
 -16   8  12       64.68      158.11    206.03 o 
 -14   8  12      420.27      338.40    193.59 o 
 -12   8  12      518.09      460.99    202.25 o 
 -10   8  12     1845.05     1987.49    275.06 o 
  -8   8  12      348.05      444.48    138.43 o 
  -6   8  12     1856.64     1881.60    183.91 o 
  -4   8  12     4054.06     4007.16    272.81 o 
  -2   8  12     3148.71     3312.58    253.69 o 
   0   8  12        3.81      128.20    124.12 o 
   2   8  12      965.18      998.67    176.75 o 
   4   8  12     1014.37     1008.66    155.27 o 
   6   8  12      391.35      660.00    185.45 o 
   8   8  12       58.18        0.00    174.79 o 
  10   8  12       38.34      562.90    255.85 o 
  12   8  12        5.57       88.65    215.24 o 
 -17   9  12      924.66      980.49    260.65 o 
 -15   9  12      143.73       91.38    260.91 o 
 -13   9  12     1872.72     2385.77    287.96 o 
 -11   9  12      125.92      173.08    172.89 o 
  -9   9  12     8881.10     9681.95    430.92 o 
  -7   9  12      814.73      859.17    168.40 o 
  -5   9  12     3437.21     3929.61    240.26 o 
  -3   9  12      404.11      403.81    132.32 o 
  -1   9  12    13418.72    13334.58    658.33 o 
   1   9  12      259.79      397.51    156.01 o 
   3   9  12     2956.12     3272.29    389.44 o 
   5   9  12       51.77        0.00    152.26 o 
   7   9  12     1623.09     1998.77    243.46 o 
   9   9  12       30.36      136.81    198.98 o 
  11   9  12      397.52      515.33    245.82 o 
 -16  10  12     1354.06     1473.28    290.22 o 
 -14  10  12      307.34      400.86    218.74 o 
 -12  10  12     5281.18     5486.72    390.44 o 
 -10  10  12       63.95     1009.83    991.04 o 
  -8  10  12     5455.76     5487.31    292.19 o 
  -6  10  12     2913.34     3248.01    280.34 o 
  -4  10  12     6305.15     6359.48    372.95 o 
  -2  10  12     3753.21     3705.73    304.61 o 
   0  10  12     4669.80     5172.80    560.24 o 
   2  10  12     3735.74     4534.03    340.80 o 
   4  10  12     1396.54     1442.36    222.88 o 
   6  10  12     2707.88     3495.03    480.35 o 
   8  10  12      184.79      271.15    199.82 o 
  10  10  12      482.15      927.62    263.19 o 
 -15  11  12      309.52      321.70    233.23 o 
 -13  11  12     1202.74     1465.16    266.70 o 
 -11  11  12     1144.28      985.09    239.94 o 
  -9  11  12     3003.17     3533.74    367.09 o 
  -7  11  12     1209.65      838.14    164.80 o 
  -5  11  12     3120.74     3207.10    243.49 o 
  -3  11  12      120.84        0.00    157.19 o 
  -1  11  12     6516.39     6246.21    750.36 o 
   1  11  12       91.77      224.86    173.84 o 
   3  11  12     1602.77     2296.85    430.80 o 
   5  11  12       50.77      188.74    174.42 o 
   7  11  12      773.83      926.64    227.78 o 
   9  11  12      185.24      353.04    221.11 o 
 -14  12  12        0.98        0.00    230.54 o 
 -12  12  12      459.23      824.75    258.34 o 
 -10  12  12        8.42       48.99    198.40 o 
  -8  12  12      638.46      907.44    214.53 o 
  -6  12  12        0.42       40.68    221.73 o 
  -4  12  12     1540.16     1429.72    194.36 o 
  -2  12  12      149.82      329.71    182.27 o 
   0  12  12       39.23       54.34    174.69 o 
   2  12  12      967.20     1203.47    375.18 o 
   4  12  12       31.71        0.00    161.13 o 
   6  12  12      102.36      185.03    210.49 o 
   8  12  12        4.76       56.11    207.01 o 
 -11  13  12        3.92       62.47    209.90 o 
  -9  13  12       10.11      304.95    217.16 o 
  -7  13  12       28.60        0.00    185.51 o 
  -5  13  12      236.61      391.52    169.35 o 
  -3  13  12        8.57        0.00    177.81 o 
  -1  13  12       21.56      285.38    209.22 o 
   1  13  12        1.37        0.00    185.77 o 
   3  13  12        7.61      240.31    192.29 o 
   5  13  12       13.10       94.94    193.06 o 
   7  13  12       81.83       48.85    214.63 o 
 -10  14  12      267.16      318.45    240.39 o 
  -8  14  12     1270.04     1249.17    273.53 o 
  -6  14  12      752.61      982.06    243.84 o 
  -4  14  12     1192.51     1013.28    345.85 o 
  -2  14  12      185.72      251.48    211.65 o 
   0  14  12      622.43      647.21    333.72 o 
   2  14  12      583.06      321.94    214.21 o 
   4  14  12      167.83      215.06    227.74 o 
  -9  15  12     1564.36     1495.94    304.37 o 
  -7  15  12        8.57        0.00    230.95 o 
  -5  15  12     3081.40     2916.17    346.46 o 
  -3  15  12       23.08       66.86    213.82 o 
  -1  15  12     2182.58     2142.63    486.42 o 
   1  15  12        0.04        0.00    220.42 o 
   3  15  12     1650.31     2339.74    334.73 o 
  -4  16  12      266.07      216.16    240.95 o 
  -2  16  12      843.99     1306.82    375.18 o 
 -19   1  13        0.07       70.35    200.90 o 
 -17   1  13      670.89      934.90    298.32 o 
 -15   1  13       12.77        0.00    117.13 o 
 -13   1  13     2798.53     2800.67    176.38 o 
 -11   1  13      674.58      654.45     99.30 o 
  -9   1  13     4250.15     4069.08    138.04 o 
  -7   1  13     1426.78     1310.10     86.63 o 
  -5   1  13     8074.67     8164.42    178.04 o 
  -3   1  13      119.45      153.71     67.22 o 
  -1   1  13     2864.00     2494.04    135.13 o 
   1   1  13      613.36      441.45     97.50 o 
   3   1  13     2136.57     1953.12    130.67 o 
   5   1  13      450.70      554.75     94.66 o 
   7   1  13      288.83      304.00    101.31 o 
   9   1  13      164.94      226.13    115.83 o 
  11   1  13       58.20        0.00    137.06 o 
  13   1  13       76.64      358.45    194.33 o 
 -18   2  13      684.46      559.12    237.39 o 
 -16   2  13     2439.44     2532.07    222.16 o 
 -14   2  13     2404.38     2604.32    217.22 o 
 -12   2  13     1967.59     2105.00    157.03 o 
 -10   2  13     7535.65     7933.42    221.93 o 
  -8   2  13     1412.26     1342.78    105.60 o 
  -6   2  13    12783.16    12827.67    252.54 o 
  -4   2  13     2124.61     2041.22    110.00 o 
  -2   2  13     8602.80     8301.33    293.78 o 
   0   2  13     1218.61     1121.84     92.61 o 
   2   2  13     5176.95     4773.88    254.48 o 
   4   2  13       46.63      120.69     79.35 o 
   6   2  13     2738.59     2675.11    155.66 o 
   8   2  13      150.61      188.31    103.29 o 
  10   2  13     1434.16     2010.04    191.03 o 
  12   2  13       21.54        0.00    184.27 o 
 -19   3  13       39.37        0.00    230.36 o 
 -17   3  13     4647.24     4805.50    302.02 o 
 -15   3  13       55.09      119.46    131.37 o 
 -13   3  13     8589.66     8676.09    351.19 o 
 -11   3  13        6.49       15.16     94.11 o 
  -9   3  13    12398.29    12399.61    556.35 o 
  -7   3  13     4968.33     4769.26    168.21 o 
  -5   3  13     9357.78     8434.25    206.78 o 
  -3   3  13     1791.14     1672.60    103.97 o 
  -1   3  13     5733.38     6171.91    369.43 o 
   1   3  13     7049.02     7107.68    787.02 o 
   3   3  13     5411.02     5733.11    346.59 o 
   5   3  13     2780.40     2880.39    322.29 o 
   7   3  13     2544.73     2735.55    236.67 o 
   9   3  13     1799.26     2417.22    484.39 o 
  11   3  13      207.49      174.82    190.06 o 
  13   3  13      350.16     1097.59    255.85 o 
 -18   4  13      372.86      360.96    181.30 o 
 -16   4  13     2610.24     2339.97    228.49 o 
 -14   4  13     1651.06     1901.67    197.32 o 
 -12   4  13     3009.79     2619.89    169.07 o 
 -10   4  13     3549.93     3334.88    174.78 o 
  -8   4  13     1758.10     1647.70    116.53 o 
  -6   4  13     8408.93     8040.86    261.85 o 
  -4   4  13     1261.70     1173.86    112.29 o 
  -2   4  13     1678.16     1714.95    117.90 o 
   0   4  13     1260.56     1305.16    134.18 o 
   2   4  13     3561.48     4259.32    565.17 o 
   4   4  13       19.09      152.92    118.52 o 
   6   4  13     3723.85     4712.71    464.16 o 
   8   4  13      225.05      281.15    142.18 o 
  10   4  13      445.89      896.07    227.11 o 
  12   4  13        2.51        1.49    241.69 o 
 -17   5  13      132.39     1485.64    915.55 o 
 -15   5  13       50.57        3.06    140.21 o 
 -13   5  13       75.01      117.85    133.62 o 
 -11   5  13      174.23       72.55     97.01 o 
  -9   5  13      297.65      357.47    100.62 o 
  -7   5  13     1993.65     1878.77    122.36 o 
  -5   5  13      490.93      514.59    106.07 o 
  -3   5  13      844.30      781.39    115.50 o 
  -1   5  13     2058.86     2553.61    366.42 o 
   1   5  13       36.99       84.22     95.13 o 
   3   5  13      584.09      661.17    116.71 o 
   5   5  13      104.33       19.98    101.18 o 
   7   5  13       78.53      216.00    120.04 o 
   9   5  13        0.28      159.78    246.75 o 
  11   5  13        1.47        0.00    224.50 o 
 -18   6  13      447.86      701.53    199.07 o 
 -16   6  13      279.80      287.36    166.93 o 
 -14   6  13     1489.96     1469.30    192.96 o 
 -12   6  13      929.26      851.11    155.04 o 
 -10   6  13     6477.30     6458.06    246.05 o 
  -8   6  13      739.09      706.92    145.49 o 
  -6   6  13      877.60      861.07    129.94 o 
  -4   6  13      670.83      733.86    119.19 o 
  -2   6  13     8045.42     8041.34    357.32 o 
   0   6  13      187.87      151.22    100.20 o 
   2   6  13     4761.49     5692.24    933.61 o 
   4   6  13      703.82      713.46    143.00 o 
   6   6  13      542.76      661.48    158.72 o 
   8   6  13       60.11       12.70    167.84 o 
  10   6  13      206.77      236.64    254.84 o 
  12   6  13        4.30      121.35    269.00 o 
 -17   7  13     1722.11     1529.31    220.57 o 
 -15   7  13     1254.77     1145.87    235.10 o 
 -13   7  13     2068.97     2151.22    267.15 o 
 -11   7  13      169.04      126.00    156.94 o 
  -9   7  13     6447.33     6651.58    531.42 o 
  -7   7  13     4724.48     4706.94    481.13 o 
  -5   7  13    17712.69    16940.55   1097.85 o 
  -3   7  13      767.60      685.27    127.63 o 
  -1   7  13     7497.10     7753.53    425.34 o 
   1   7  13     1369.90     1231.85    163.23 o 
   3   7  13      841.68      977.86    158.99 o 
   5   7  13      850.35     1116.35    160.43 o 
   7   7  13      271.57      437.92    177.86 o 
   9   7  13      592.25      988.30    219.50 o 
  11   7  13       83.49      111.24    248.77 o 
 -16   8  13      808.07      845.25    247.61 o 
 -14   8  13      982.35     1010.89    227.14 o 
 -12   8  13     2055.50     2027.94    263.04 o 
 -10   8  13     2195.81     2648.50    278.83 o 
  -8   8  13     2659.35     2739.31    214.66 o 
  -6   8  13     3177.45     3512.05    243.85 o 
  -4   8  13      644.20      491.08    174.20 o 
  -2   8  13     9783.08    10391.96    465.40 o 
   0   8  13       10.88      100.01    110.58 o 
   2   8  13     2841.77     3407.93    464.31 o 
   4   8  13        7.30        0.00    116.89 o 
   6   8  13     3333.84     4538.95    849.46 o 
   8   8  13      258.80      303.28    204.49 o 
  10   8  13      645.98     1427.48    266.49 o 
 -15   9  13      154.23      193.88    226.53 o 
 -13   9  13      989.33     1340.55    256.68 o 
 -11   9  13        2.68        0.00    183.04 o 
  -9   9  13     1852.77     2043.70    203.31 o 
  -7   9  13      770.91      809.47    163.60 o 
  -5   9  13     2245.01     2488.87    215.63 o 
  -3   9  13       28.51       16.21    132.01 o 
  -1   9  13     1275.96     1516.07    183.72 o 
   1   9  13     6120.94     6208.47    813.59 o 
   3   9  13     1071.35     1419.00    292.51 o 
   5   9  13     1380.62     1758.83    251.27 o 
   7   9  13      296.60      425.50    258.88 o 
   9   9  13      563.06     1137.99    244.44 o 
 -14  10  13      223.24      296.82    206.21 o 
 -12  10  13       35.60      163.47    196.96 o 
 -10  10  13       17.86      121.40    192.32 o 
  -8  10  13        2.23       79.83    142.67 o 
  -6  10  13       61.18       97.21    137.77 o 
  -4  10  13      154.53      105.26    133.46 o 
  -2  10  13      111.91      188.51    142.73 o 
   0  10  13       23.62       40.53    168.30 o 
   2  10  13        4.84       26.27    168.92 o 
   4  10  13        2.83        0.00    164.40 o 
   6  10  13       51.14      114.96    170.11 o 
   8  10  13       71.70       31.36    209.43 o 
 -13  11  13     1273.79     1738.47    298.32 o 
 -11  11  13      305.78      110.81    195.68 o 
  -9  11  13     2071.80     2219.52    295.95 o 
  -7  11  13      190.63      166.93    159.44 o 
  -5  11  13      516.60      657.01    168.07 o 
  -3  11  13      507.04      489.75    168.21 o 
  -1  11  13     1448.02     1469.88    240.25 o 
   1  11  13     1662.67     1723.23    260.30 o 
   3  11  13      847.88      936.86    225.97 o 
   5  11  13      528.52      596.53    197.11 o 
   7  11  13      319.15      495.91    290.23 o 
 -12  12  13      566.90      597.46    238.72 o 
 -10  12  13     1625.98     1879.64    504.62 o 
  -8  12  13     1274.02     1088.38    254.46 o 
  -6  12  13     2040.64     2118.17    286.64 o 
  -4  12  13      184.07      282.43    161.83 o 
  -2  12  13     2271.35     2134.21    279.61 o 
   0  12  13      150.80        0.00    179.30 o 
   2  12  13      908.08     1061.06    313.49 o 
   4  12  13       15.77       62.66    203.10 o 
   6  12  13      815.81     1011.19    248.06 o 
 -11  13  13       28.38       37.85    220.23 o 
  -9  13  13     2530.44     2612.27    320.17 o 
  -7  13  13      243.28      124.22    218.57 o 
  -5  13  13     3004.52     3136.37    268.67 o 
  -3  13  13      493.15      503.23    237.22 o 
  -1  13  13     1939.60     1952.15    365.07 o 
   1  13  13      413.36      600.93    226.53 o 
   3  13  13      722.50      960.67    240.66 o 
   5  13  13      314.13      589.11    250.79 o 
 -10  14  13      535.84      537.97    255.20 o 
  -8  14  13       24.92      237.31    223.43 o 
  -6  14  13     1403.73     1388.12    265.20 o 
  -4  14  13      484.13      498.45    184.66 o 
  -2  14  13     1162.45     1182.37    259.74 o 
   0  14  13       41.21      143.28    212.47 o 
   2  14  13      501.12      602.68    239.87 o 
   4  14  13      113.03        0.00    214.44 o 
  -7  15  13       17.58      228.91    243.81 o 
  -5  15  13        2.03        0.00    220.54 o 
  -3  15  13        3.68        0.00    224.89 o 
  -1  15  13       29.89        7.53    247.76 o 
   1  15  13       24.14        0.00    202.54 o 
 -18   0  14     1611.32     1840.50    416.64 o 
 -16   0  14        0.25        0.00    273.04 o 
 -14   0  14     9550.90    10104.53    697.77 o 
 -12   0  14        5.02        0.00    104.19 o 
 -10   0  14     9488.02     9190.36    362.30 o 
  -8   0  14     1387.53     1069.37    127.83 o 
  -6   0  14    21464.38    20031.24    997.10 o 
  -4   0  14     1253.98     1000.98    152.30 o 
  -2   0  14     9529.40     9988.05    949.57 o 
   0   0  14     1490.16     1296.90    444.96 o 
   2   0  14     6820.07     7617.98   1010.25 o 
   4   0  14      481.40      344.68    132.34 o 
   6   0  14      151.68      215.16    139.85 o 
   8   0  14     1205.10     1449.77    215.13 o 
  10   0  14      117.99      275.34    187.90 o 
  12   0  14      529.64      815.08    309.45 o 
 -19   1  14       73.50        0.00    225.92 o 
 -17   1  14     1182.28     1092.51    241.07 o 
 -15   1  14     1801.86     1952.51    199.94 o 
 -13   1  14     2596.92     2911.41    180.36 o 
 -11   1  14     2886.59     2949.96    158.92 o 
  -9   1  14     2339.14     2299.91    134.73 o 
  -7   1  14    10188.56     9602.00    227.15 o 
  -5   1  14     1773.76     1825.39    109.27 o 
  -3   1  14     4855.18     4484.88    246.11 o 
  -1   1  14      186.79      252.37     86.95 o 
   1   1  14     7397.87     7480.70    462.70 o 
   3   1  14      250.25      287.40     87.42 o 
   5   1  14     1884.98     2129.55    155.30 o 
   7   1  14       43.64        0.00     98.91 o 
   9   1  14      976.26     1387.19    160.77 o 
  11   1  14        0.06       84.75    165.23 o 
 -18   2  14      314.57      427.99    228.97 o 
 -16   2  14        3.36        0.00    141.46 o 
 -14   2  14     2174.09     2504.26    181.60 o 
 -12   2  14      287.22      388.76    111.94 o 
 -10   2  14      825.29      762.97     99.98 o 
  -8   2  14      720.23      588.21     89.24 o 
  -6   2  14      283.13      300.80     79.54 o 
  -4   2  14     1017.20      844.38     91.92 o 
  -2   2  14     1495.89     1462.63    134.29 o 
   0   2  14      572.69      413.04     93.76 o 
   2   2  14      222.13      219.84     84.11 o 
   4   2  14      590.43      459.26     95.68 o 
   6   2  14      429.65      372.49    101.65 o 
   8   2  14       90.38      198.71    141.69 o 
  10   2  14       89.38       14.84    170.99 o 
  12   2  14        0.72        0.00    194.75 o 
 -17   3  14       64.34      145.11    163.24 o 
 -15   3  14      118.26        6.58    135.24 o 
 -13   3  14      467.09      463.88    122.75 o 
 -11   3  14      547.29      507.89    113.85 o 
  -9   3  14       10.07       85.24     79.90 o 
  -7   3  14      345.70      302.80     85.72 o 
  -5   3  14     2459.07     2223.02    124.72 o 
  -3   3  14      848.32      984.09    101.36 o 
  -1   3  14       97.23       93.00     72.26 o 
   1   3  14      110.30      149.15     84.71 o 
   3   3  14       44.17       29.91    105.27 o 
   5   3  14      257.73      151.17    129.57 o 
   7   3  14       56.91        0.00    120.73 o 
   9   3  14      136.85      179.15    191.32 o 
  11   3  14        4.74       97.85    209.07 o 
 -18   4  14     1789.65     1804.08    347.87 o 
 -16   4  14        8.52       69.33    164.14 o 
 -14   4  14     2518.07     2525.60    215.96 o 
 -12   4  14     1644.90     1513.82    151.84 o 
 -10   4  14     3680.10     3345.70    178.59 o 
  -8   4  14      162.71      128.31     80.04 o 
  -6   4  14     2549.38     2381.41    132.20 o 
  -4   4  14      501.15      400.54    105.21 o 
  -2   4  14     1357.62     1363.39    130.66 o 
   0   4  14     1584.01     1648.26    136.12 o 
   2   4  14     3694.83     3417.51    304.96 o 
   4   4  14     2008.52     1924.86    179.36 o 
   6   4  14     1400.89     1624.56    265.42 o 
   8   4  14      573.04      543.21    190.96 o 
  10   4  14      345.39      630.61    214.53 o 
  12   4  14       54.72      429.63    233.69 o 
 -17   5  14      745.50      874.48    183.35 o 
 -15   5  14     3402.18     3937.55    493.33 o 
 -13   5  14     3407.94     3364.30    234.72 o 
 -11   5  14     3553.20     3324.58    225.24 o 
  -9   5  14     1037.35     1034.19    125.09 o 
  -7   5  14     3111.96     3091.52    203.37 o 
  -5   5  14     3076.20     2733.82    169.44 o 
  -3   5  14    21130.88    20611.36    995.42 o 
  -1   5  14     2574.69     2684.93    174.87 o 
   1   5  14     4215.89     3998.45    235.27 o 
   3   5  14      837.14      825.78    123.43 o 
   5   5  14     3850.79     4151.12    498.91 o 
   7   5  14        3.29       50.64    122.58 o 
   9   5  14     1290.44     2468.65    369.11 o 
  11   5  14        0.93       27.45    204.90 o 
 -16   6  14      197.06      312.11    161.43 o 
 -14   6  14     2207.15     2545.59    222.75 o 
 -12   6  14      184.30      216.60    167.49 o 
 -10   6  14     9698.13    10141.12    354.69 o 
  -8   6  14     2276.94     2451.24    304.16 o 
  -6   6  14    12473.20    11695.51    767.47 o 
  -4   6  14     3243.18     3290.13    209.16 o 
  -2   6  14    16274.37    16065.07   1413.55 o 
   0   6  14      238.25      367.16    110.39 o 
   2   6  14     5967.02     6621.37    652.35 o 
   4   6  14      415.66      287.80    116.88 o 
   6   6  14     1170.70     1386.93    177.46 o 
   8   6  14      350.73      711.56    220.93 o 
  10   6  14      154.17      119.33    260.91 o 
 -17   7  14        1.38       15.70    210.51 o 
 -15   7  14        0.15        0.00    197.29 o 
 -13   7  14      508.86      437.73    188.06 o 
 -11   7  14       17.99      117.80    174.32 o 
  -9   7  14       74.47       76.03    131.47 o 
  -7   7  14      505.02      687.98    159.87 o 
  -5   7  14      259.90      233.18    119.80 o 
  -3   7  14       35.71      157.87    112.45 o 
  -1   7  14       32.96       84.10    104.96 o 
   1   7  14      373.58      375.98    121.38 o 
   3   7  14     1318.70     1142.65    145.95 o 
   5   7  14      497.20      463.57    207.27 o 
   7   7  14      215.40      216.41    228.55 o 
   9   7  14       21.12      127.42    266.97 o 
 -16   8  14        2.06        0.00    212.84 o 
 -14   8  14        1.66       59.50    191.57 o 
 -12   8  14      933.92      986.55    225.30 o 
 -10   8  14     2154.97     2473.34    219.61 o 
  -8   8  14       51.56        0.00    130.30 o 
  -6   8  14     4823.45     5629.38    530.42 o 
  -4   8  14       62.34      115.67    131.62 o 
  -2   8  14     1145.35     1425.39    278.36 o 
   0   8  14      285.59      254.88    123.22 o 
   2   8  14     1507.88     1485.93    175.56 o 
   4   8  14       46.71       48.59    133.82 o 
   6   8  14      290.08      334.50    188.52 o 
   8   8  14       21.60       38.93    208.79 o 
  10   8  14        7.69      103.15    295.29 o 
 -15   9  14      620.86      516.82    251.09 o 
 -13   9  14      493.73      582.55    219.44 o 
 -11   9  14     2376.17     2471.58    395.40 o 
  -9   9  14     2161.58     2188.86    218.17 o 
  -7   9  14     5298.08     5851.75    305.06 o 
  -5   9  14       13.50       85.88    128.76 o 
  -3   9  14     3918.29     4316.61    279.70 o 
  -1   9  14      667.76      866.84    169.47 o 
   1   9  14     3308.22     3619.75    222.43 o 
   3   9  14       83.05        0.00    140.30 o 
   5   9  14     1216.24     1401.14    303.38 o 
   7   9  14       81.68        0.00    183.12 o 
   9   9  14      241.24      462.81    228.34 o 
 -14  10  14     3638.53     3586.08    592.60 o 
 -12  10  14       80.04      159.37    202.44 o 
 -10  10  14     3483.75     3736.44    535.97 o 
  -8  10  14      140.30       60.75    155.42 o 
  -6  10  14     5001.40     5366.65    307.07 o 
  -4  10  14      976.67     1108.61    182.37 o 
  -2  10  14     4144.35     4679.81    293.08 o 
   0  10  14     3394.32     3753.04    449.84 o 
   2  10  14      968.72     1155.89    319.56 o 
   4  10  14      501.81      721.28    223.51 o 
   6  10  14      684.56      950.30    225.91 o 
   8  10  14      429.32      784.70    251.93 o 
 -13  11  14     1093.97     1041.51    262.40 o 
 -11  11  14      476.90      626.98    355.96 o 
  -9  11  14     1200.65     1146.44    242.03 o 
  -7  11  14     2464.04     2865.66    421.83 o 
  -5  11  14      559.67      608.15    169.63 o 
  -3  11  14     2637.89     3165.53    260.53 o 
  -1  11  14      602.02      897.84    226.74 o 
   1  11  14      997.44     1240.00    242.81 o 
   3  11  14        9.28        0.00    187.84 o 
   5  11  14      928.06     1505.18    330.68 o 
   7  11  14       13.33      129.65    206.37 o 
 -12  12  14       55.62      222.49    230.80 o 
 -10  12  14      728.68      950.66    500.57 o 
  -8  12  14        0.54      112.55    215.28 o 
  -6  12  14      692.24      723.60    225.85 o 
  -4  12  14        3.83      178.53    158.80 o 
  -2  12  14      345.23      522.07    182.70 o 
   0  12  14        0.34      228.62    193.93 o 
   2  12  14      381.40      690.94    222.06 o 
   4  12  14       23.79      135.95    210.73 o 
   6  12  14       10.08        0.00    195.02 o 
 -11  13  14      283.75      349.20    238.04 o 
  -9  13  14      128.66        0.00    416.64 o 
  -7  13  14      149.15      355.96    360.01 o 
  -5  13  14        0.76      113.63    166.97 o 
  -3  13  14       24.10      118.57    180.65 o 
  -1  13  14       93.75      480.99    219.56 o 
   1  13  14       18.88      344.09    222.51 o 
   3  13  14        0.76      148.30    222.40 o 
  -8  14  14        1.47      171.46    227.18 o 
  -6  14  14     1715.89     1771.36    308.42 o 
  -4  14  14      145.45      235.64    199.89 o 
  -2  14  14     1522.75     1489.78    294.00 o 
   0  14  14       47.27        0.00    245.02 o 
   2  14  14      271.66      268.13    241.36 o 
 -17   1  15       95.24        0.00    203.49 o 
 -15   1  15      652.25      725.51    155.58 o 
 -13   1  15        2.23       18.52    108.86 o 
 -11   1  15     2053.88     2132.81    140.85 o 
  -9   1  15     2643.33     2337.26    158.89 o 
  -7   1  15     7380.67     6821.57    243.49 o 
  -5   1  15      383.99      370.47    100.41 o 
  -3   1  15     3325.31     3118.73    213.98 o 
  -1   1  15      218.38      174.53     86.46 o 
   1   1  15     3173.39     3250.80    337.17 o 
   3   1  15      370.29      301.77     96.71 o 
   5   1  15      889.59      870.80    130.28 o 
   7   1  15       47.74        0.00    109.95 o 
   9   1  15       57.85      174.65    143.05 o 
  11   1  15      112.62      403.72    231.99 o 
 -18   2  15      970.35      803.21    258.28 o 
 -16   2  15      882.00      993.35    173.20 o 
 -14   2  15     3221.67     3588.27    205.55 o 
 -12   2  15     2379.74     2194.76    148.07 o 
 -10   2  15     2641.99     2510.87    143.03 o 
  -8   2  15     1254.62     1249.48    126.36 o 
  -6   2  15     9873.50     9370.97    277.85 o 
  -4   2  15     6501.71     6323.51    327.81 o 
  -2   2  15     2469.62     2530.18    209.31 o 
   0   2  15     3026.99     3044.06    256.89 o 
   2   2  15     1901.89     1929.51    272.66 o 
   4   2  15     3247.97     3149.66    221.66 o 
   6   2  15      162.06       92.74    130.01 o 
   8   2  15     1124.90     1658.46    199.70 o 
  10   2  15       35.65       60.04    177.08 o 
 -17   3  15      973.25      545.73    175.32 o 
 -15   3  15     2338.06     2271.63    221.61 o 
 -13   3  15     1929.62     1747.25    163.13 o 
 -11   3  15     5739.98     5953.06    285.66 o 
  -9   3  15      124.35      106.74     85.71 o 
  -7   3  15     1654.30     1507.90    116.45 o 
  -5   3  15     2401.26     2190.56    130.79 o 
  -3   3  15     2608.89     2579.29    177.20 o 
  -1   3  15     1235.17      949.00    196.18 o 
   1   3  15     8061.43     8508.15    532.16 o 
   3   3  15      684.63      650.09    142.71 o 
   5   3  15     1446.55     1872.07    214.81 o 
   7   3  15      640.66      997.78    205.78 o 
   9   3  15      687.86     1388.28    246.77 o 
  11   3  15       93.69      336.05    238.11 o 
 -18   4  15      887.04      742.17    208.27 o 
 -16   4  15      273.68      451.57    164.26 o 
 -14   4  15      320.01      392.27    152.35 o 
 -12   4  15      508.16      502.63    128.23 o 
 -10   4  15     1723.22     1590.23    131.58 o 
  -8   4  15     1558.12     1573.08    123.33 o 
  -6   4  15      980.18     1080.48    128.72 o 
  -4   4  15     1502.66     1741.66    235.29 o 
  -2   4  15        2.29       51.46    113.89 o 
   0   4  15     4165.21     4503.69    433.44 o 
   2   4  15     1422.74     1179.99    166.18 o 
   4   4  15     1502.63     1494.13    176.62 o 
   6   4  15        8.46      231.32    128.08 o 
   8   4  15      338.19      564.34    232.59 o 
  10   4  15        0.29      132.99    205.07 o 
 -17   5  15       48.86      284.13    187.10 o 
 -15   5  15       79.54       53.88    157.88 o 
 -13   5  15       15.61        0.00    137.91 o 
 -11   5  15       15.60      113.80    128.37 o 
  -9   5  15       34.49       22.23    104.47 o 
  -7   5  15      403.14      321.71    117.62 o 
  -5   5  15     1850.55     1847.77    155.44 o 
  -3   5  15     1300.62     1441.76    149.38 o 
  -1   5  15      203.91      104.88    112.01 o 
   1   5  15      103.86       33.43    120.94 o 
   3   5  15       45.39        0.00    132.71 o 
   5   5  15       10.45       38.20    128.13 o 
   7   5  15       16.83        0.00    129.94 o 
   9   5  15        3.22      104.07    211.93 o 
 -16   6  15      131.82      127.35    259.89 o 
 -14   6  15      636.40      495.07    210.33 o 
 -12   6  15     1312.56     1592.15    256.86 o 
 -10   6  15     2221.26     2537.96    209.70 o 
  -8   6  15     1927.32     2009.85    193.75 o 
  -6   6  15     1095.56     1261.17    143.98 o 
  -4   6  15     3794.04     3620.41    241.71 o 
  -2   6  15      109.03      151.06    113.30 o 
   0   6  15      623.76      734.72    133.02 o 
   2   6  15       34.75       32.12    122.14 o 
   4   6  15      353.52      298.80    145.33 o 
   6   6  15      259.98      297.56    137.40 o 
   8   6  15      176.32      355.57    218.97 o 
  10   6  15       15.28      104.89    219.88 o 
 -15   7  15     2832.63     2887.62    350.91 o 
 -13   7  15      315.79      167.67    185.17 o 
 -11   7  15     8559.20     8073.81    449.52 o 
  -9   7  15      424.29      372.48    153.16 o 
  -7   7  15    11599.98    11978.31    596.63 o 
  -5   7  15      110.44      140.62    113.15 o 
  -3   7  15     8072.00     8377.15    420.04 o 
  -1   7  15      237.13      113.35    109.27 o 
   1   7  15     2222.48     2686.37    420.37 o 
   3   7  15       10.20        0.00    107.28 o 
   5   7  15      948.44      940.20    173.39 o 
   7   7  15      254.14      307.65    193.42 o 
   9   7  15      418.76      815.61    239.14 o 
 -16   8  15      283.23      438.61    457.09 o 
 -14   8  15     3764.13     3890.24    355.01 o 
 -12   8  15      516.65      635.76    210.49 o 
 -10   8  15     2415.46     2896.37    239.20 o 
  -8   8  15     4557.98     4297.81    265.73 o 
  -6   8  15     1192.51     1277.53    185.35 o 
  -4   8  15     3560.21     3818.22    218.53 o 
  -2   8  15     2156.78     2507.22    191.58 o 
   0   8  15     3834.54     4254.17    438.76 o 
   2   8  15      141.22      188.21    121.24 o 
   4   8  15     3006.75     3646.62    625.60 o 
   6   8  15       72.06       52.59    248.77 o 
   8   8  15      498.72      865.64    337.76 o 
 -15   9  15      404.72      469.87    248.13 o 
 -13   9  15      296.67      421.91    217.16 o 
 -11   9  15      454.59      805.21    235.97 o 
  -9   9  15       80.19       43.22    152.13 o 
  -7   9  15      425.53      504.19    167.61 o 
  -5   9  15        3.35      135.94    155.78 o 
  -3   9  15       81.40      177.16    161.55 o 
  -1   9  15     2909.95     2982.90    247.85 o 
   1   9  15      575.24      833.10    145.00 o 
   3   9  15       93.00      100.52    141.76 o 
   5   9  15      719.68     1157.59    239.16 o 
   7   9  15      219.11       97.08    275.06 o 
 -14  10  15       31.09       25.37    248.67 o 
 -12  10  15       13.29       44.17    195.81 o 
 -10  10  15        0.04        0.00    214.29 o 
  -8  10  15       80.88      104.53    153.16 o 
  -6  10  15       68.46      143.69    152.67 o 
  -4  10  15        0.33      233.54    156.61 o 
  -2  10  15      298.02      288.02    199.24 o 
   0  10  15        2.68      121.62    163.63 o 
   2  10  15      111.12       11.34    153.55 o 
   4  10  15        1.36        1.48    200.69 o 
   6  10  15       46.88        0.00    207.86 o 
 -13  11  15      159.13      236.73    252.39 o 
 -11  11  15      136.29      343.43    230.36 o 
  -9  11  15      381.22      455.67    211.43 o 
  -7  11  15      739.09      960.03    201.18 o 
  -5  11  15        9.28       46.23    156.57 o 
  -3  11  15      201.10      178.22    164.63 o 
  -1  11  15       29.28      216.90    170.31 o 
   1  11  15      112.34       96.51    166.70 o 
   3  11  15       56.93      178.51    211.35 o 
   5  11  15      655.14     1228.02    345.85 o 
 -10  12  15     1581.20     1512.32    293.76 o 
  -8  12  15      593.73      481.80    221.97 o 
  -6  12  15      482.05      647.48    188.04 o 
  -4  12  15     1317.68     1577.73    221.84 o 
  -2  12  15     1232.38     1236.04    218.23 o 
   0  12  15     1585.88     1632.13    232.81 o 
   2  12  15      303.19      256.11    223.87 o 
   4  12  15      637.18      639.79    262.93 o 
  -9  13  15        2.28       82.06    287.20 o 
  -7  13  15     2538.00     2075.11    432.82 o 
  -5  13  15      181.48      228.50    189.52 o 
  -3  13  15     2862.28     3062.79    284.28 o 
  -1  13  15      138.59      257.38    184.99 o 
   1  13  15     1204.95     1107.03    248.40 o 
  -4  14  15      352.18      246.55    202.38 o 
  -2  14  15       28.44        0.00    176.62 o 
 -18   0  16       98.52        6.07    311.47 o 
 -16   0  16      923.30      499.56    311.47 o 
 -14   0  16      774.76      596.64    279.11 o 
 -12   0  16     8546.54     7920.31    487.43 o 
 -10   0  16     2700.23     2189.75    241.58 o 
  -8   0  16     3085.79     2278.42    238.66 o 
  -6   0  16      794.79     1035.49    181.63 o 
  -4   0  16     8753.74     8668.77    791.82 o 
  -2   0  16       13.99        3.40    129.93 o 
   0   0  16     6366.98     7025.51   1009.24 o 
   2   0  16       74.57      153.92    234.61 o 
   4   0  16     1282.57     1750.91    205.29 o 
   6   0  16      457.88      415.45    163.84 o 
   8   0  16      424.07      342.59    177.09 o 
  10   0  16       89.28      129.44    313.49 o 
 -17   1  16      563.85      654.74    230.24 o 
 -15   1  16     2072.79     1767.38    265.22 o 
 -13   1  16      392.49      409.51    111.88 o 
 -11   1  16     2866.20     2761.36    185.71 o 
  -9   1  16      917.96      776.89    124.72 o 
  -7   1  16     4822.26     4542.33    211.28 o 
  -5   1  16     3081.89     2508.74    204.93 o 
  -3   1  16     1597.17     1577.96    135.10 o 
  -1   1  16      729.68      658.75    113.94 o 
   1   1  16     1704.13     1794.66    144.52 o 
   3   1  16     2187.23     2169.27    163.05 o 
   5   1  16      179.49      156.07    138.09 o 
   7   1  16      764.26     1170.78    188.08 o 
   9   1  16       53.23        0.00    159.55 o 
 -16   2  16      609.94      719.39    176.23 o 
 -14   2  16      973.48      883.78    148.74 o 
 -12   2  16      343.10      403.45    106.44 o 
 -10   2  16      141.16      108.55    106.44 o 
  -8   2  16      155.44      133.86    104.98 o 
  -6   2  16     2632.87     2685.44    169.68 o 
  -4   2  16      812.23      616.28    109.24 o 
  -2   2  16      183.05       87.98     99.44 o 
   0   2  16      157.16      255.68    120.05 o 
   2   2  16       21.62        0.00    120.04 o 
   4   2  16      638.27      601.16    154.44 o 
   6   2  16        0.70        0.00    139.16 o 
   8   2  16      231.85      382.32    168.52 o 
  10   2  16        0.49      307.70    230.82 o 
 -17   3  16        3.09       26.55    171.18 o 
 -15   3  16      323.87      351.95    154.77 o 
 -13   3  16       95.61      175.99    122.72 o 
 -11   3  16      336.27      253.72    104.37 o 
  -9   3  16       54.33        0.00     86.10 o 
  -7   3  16     2405.67     2420.33    167.96 o 
  -5   3  16     1350.65     1223.98    164.28 o 
  -3   3  16       39.55        0.00    107.31 o 
  -1   3  16      354.19      432.23    126.90 o 
   1   3  16       42.46       86.68    126.00 o 
   3   3  16      928.00      907.27    163.06 o 
   5   3  16      115.82        0.00    140.11 o 
   7   3  16      166.70      289.28    157.63 o 
   9   3  16       51.57       41.41    193.69 o 
 -16   4  16     1141.39     1349.98    210.77 o 
 -14   4  16     1349.44     1337.97    200.51 o 
 -12   4  16     1509.89     1667.49    165.28 o 
 -10   4  16      613.88      584.09    128.30 o 
  -8   4  16     4337.42     4371.34    212.61 o 
  -6   4  16       96.93      141.58    123.25 o 
  -4   4  16     4613.87     4463.49    257.01 o 
  -2   4  16       19.82        7.33    121.52 o 
   0   4  16     4702.15     4979.55    433.83 o 
   2   4  16      146.29      191.99    125.34 o 
   4   4  16     1108.66     1503.25    187.13 o 
   6   4  16       21.55        0.00    132.66 o 
   8   4  16      740.46     1561.46    269.22 o 
  10   4  16        6.72        0.00    226.40 o 
 -17   5  16      105.78      219.57    231.52 o 
 -15   5  16     3315.56     3908.42    346.46 o 
 -13   5  16      121.75      131.45    190.60 o 
 -11   5  16     3096.47     3131.31    283.75 o 
  -9   5  16     1736.90     1744.79    161.95 o 
  -7   5  16     7323.00     7466.15    303.31 o 
  -5   5  16     2553.50     2515.10    177.54 o 
  -3   5  16     5558.14     5204.20    280.39 o 
  -1   5  16      733.01      725.36    152.69 o 
   1   5  16     2467.20     2589.72    217.75 o 
   3   5  16     1353.10     1349.56    268.99 o 
   5   5  16      285.64      208.21    136.57 o 
   7   5  16      407.23      643.55    232.38 o 
   9   5  16       68.55      227.66    217.65 o 
 -16   6  16      906.55     1248.89    286.19 o 
 -14   6  16       93.91      142.52    208.83 o 
 -12   6  16     2021.90     2178.63    314.50 o 
 -10   6  16      539.44      487.77    151.90 o 
  -8   6  16     6837.47     7135.24    366.60 o 
  -6   6  16      707.70      654.89    131.82 o 
  -4   6  16     2765.29     2932.44    191.85 o 
  -2   6  16        0.03        0.00    121.48 o 
   0   6  16     2627.62     2487.28    212.81 o 
   2   6  16        0.70        0.00    131.11 o 
   4   6  16      949.30     1136.40    203.50 o 
   6   6  16      271.19      171.42    154.70 o 
   8   6  16      240.03      546.82    229.13 o 
 -15   7  16      589.12      514.73    225.30 o 
 -13   7  16      265.94      228.70    331.69 o 
 -11   7  16      657.97      581.56    165.09 o 
  -9   7  16      299.06      389.49    158.34 o 
  -7   7  16     1749.00     1683.67    196.26 o 
  -5   7  16      173.35      227.33    122.82 o 
  -3   7  16      967.99     1011.75    146.44 o 
  -1   7  16      314.56      305.40    121.39 o 
   1   7  16       48.47      143.95    135.73 o 
   3   7  16      142.48      191.36    140.33 o 
   5   7  16        0.11      121.93    142.56 o 
   7   7  16       28.66      105.96    212.57 o 
 -14   8  16      181.35      124.24    204.45 o 
 -12   8  16     1093.36     1022.22    239.29 o 
 -10   8  16        6.59        0.00    149.64 o 
  -8   8  16      794.32      826.73    175.58 o 
  -6   8  16      110.35      200.57    188.58 o 
  -4   8  16      293.61      303.18    135.05 o 
  -2   8  16        0.09        0.00    121.66 o 
   0   8  16      327.89      417.84    131.18 o 
   2   8  16       82.55        0.00    134.42 o 
   4   8  16      185.83      135.62    149.90 o 
   6   8  16        1.98      259.87    213.14 o 
 -13   9  16      870.69      874.04    248.65 o 
 -11   9  16     2443.53     2556.70    310.99 o 
  -9   9  16      910.59      614.02    180.87 o 
  -7   9  16     1503.35     1586.18    198.52 o 
  -5   9  16      747.89      771.70    184.57 o 
  -3   9  16     3226.91     3601.74    277.00 o 
  -1   9  16      840.76      903.60    158.50 o 
   1   9  16      402.07      577.28    152.95 o 
   3   9  16       28.14      247.64    165.83 o 
   5   9  16      529.85      340.93    216.08 o 
 -12  10  16     1625.27     1707.12    285.60 o 
 -10  10  16      671.15      723.18    230.80 o 
  -8  10  16     2332.99     2279.45    241.33 o 
  -6  10  16        5.90       27.37    150.76 o 
  -4  10  16     3089.64     3350.83    271.25 o 
  -2  10  16        0.00        0.00    153.35 o 
   0  10  16     1040.46     1468.36    219.77 o 
   2  10  16       23.29      193.21    154.30 o 
   4  10  16     1096.35     1575.49    269.22 o 
 -11  11  16      992.71      907.72    262.85 o 
  -9  11  16      453.66      373.66    227.97 o 
  -7  11  16     2097.27     2396.12    254.55 o 
  -5  11  16      432.27      565.30    229.06 o 
  -3  11  16     1039.33      923.49    200.76 o 
  -1  11  16      840.31      901.73    198.38 o 
   1  11  16      161.21      327.36    173.72 o 
   3  11  16     1059.42     1027.83    221.95 o 
 -10  12  16       46.43      117.43    240.06 o 
  -8  12  16      156.56      244.09    250.26 o 
  -6  12  16       96.71        0.00    186.47 o 
  -4  12  16      606.78      800.68    208.63 o 
  -2  12  16       58.71       25.92    180.28 o 
   0  12  16       67.02       86.36    183.33 o 
   2  12  16        7.35       33.72    186.74 o 
  -7  13  16       29.18      440.26    250.62 o 
  -5  13  16      137.62      290.37    201.31 o 
  -3  13  16      481.70      401.60    208.52 o 
  -1  13  16      145.69      168.21    204.42 o 
 -17   1  17      104.91        0.00    225.41 o 
 -15   1  17      294.84      105.44    204.70 o 
 -13   1  17     1754.81     1960.22    181.83 o 
 -11   1  17       16.75       62.55    115.66 o 
  -9   1  17      644.88      690.46    127.48 o 
  -7   1  17     1652.36     1656.31    189.17 o 
  -5   1  17     2670.97     2433.12    167.42 o 
  -3   1  17      728.43      572.19    119.17 o 
  -1   1  17     1201.37     1105.58    130.84 o 
   1   1  17       78.57      202.98    130.92 o 
   3   1  17      228.71      199.01    136.45 o 
   5   1  17       17.34        0.00    134.52 o 
   7   1  17      201.46      370.39    167.24 o 
   9   1  17        8.91        0.00    277.09 o 
 -16   2  17     1626.70     1674.67    205.93 o 
 -14   2  17       63.41      112.03    159.45 o 
 -12   2  17     3981.36     3623.53    213.63 o 
 -10   2  17       40.78       56.62    107.51 o 
  -8   2  17     5185.80     4869.66    229.07 o 
  -6   2  17     3976.39     3895.19    334.55 o 
  -4   2  17     2768.30     2684.83    270.55 o 
  -2   2  17      519.39      355.16    133.98 o 
   0   2  17     3053.24     2974.81    299.30 o 
   2   2  17     1906.11     1767.09    337.85 o 
   4   2  17      637.80      908.05    284.11 o 
   6   2  17      560.85     1136.07    256.81 o 
   8   2  17      143.70      608.96    179.80 o 
 -15   3  17     1156.31     1302.02    195.80 o 
 -13   3  17     2672.22     3045.15    203.67 o 
 -11   3  17      651.33      592.30    136.44 o 
  -9   3  17     2764.17     2705.40    224.84 o 
  -7   3  17      935.74      824.27    151.02 o 
  -5   3  17     6676.30     6376.46    562.87 o 
  -3   3  17      139.38        0.00    118.64 o 
  -1   3  17     7765.91     7478.31    753.45 o 
   1   3  17      137.11      175.75    142.63 o 
   3   3  17     2403.46     3052.28    336.01 o 
   5   3  17        3.60        1.89    138.71 o 
   7   3  17      590.81     1051.51    193.45 o 
   9   3  17       16.78        0.00    277.09 o 
 -16   4  17      837.36     1143.37    249.95 o 
 -14   4  17      120.21      240.01    202.11 o 
 -12   4  17      647.85      648.89    162.66 o 
 -10   4  17      161.20      199.81    135.61 o 
  -8   4  17     1345.28     1204.75    178.61 o 
  -6   4  17        4.81       26.64    131.88 o 
  -4   4  17     1917.13     1943.44    203.51 o 
  -2   4  17      254.66      412.70    147.02 o 
   0   4  17      360.09      433.10    140.93 o 
   2   4  17      357.62      611.46    156.21 o 
   4   4  17      159.80      285.16    141.58 o 
   6   4  17       17.77      180.67    151.52 o 
   8   4  17       24.77        0.00    203.61 o 
 -15   5  17       51.39      183.56    424.73 o 
 -13   5  17      172.90      334.18    194.36 o 
 -11   5  17      182.76      234.79    149.81 o 
  -9   5  17       13.99      121.20    120.30 o 
  -7   5  17        3.85        0.00    124.87 o 
  -5   5  17      166.42      135.25    138.55 o 
  -3   5  17        5.24       34.09    137.83 o 
  -1   5  17       47.86        0.00    130.55 o 
   1   5  17      101.27       29.89    140.88 o 
   3   5  17        9.90        0.00    132.93 o 
   5   5  17       29.17      108.35    142.78 o 
   7   5  17        9.01        0.00    211.53 o 
 -14   6  17        2.59      432.62    218.01 o 
 -12   6  17      839.98      842.07    178.50 o 
 -10   6  17      218.96      256.33    151.17 o 
  -8   6  17     1062.71      876.92    148.71 o 
  -6   6  17        4.36        0.00    129.40 o 
  -4   6  17      243.05      172.66    139.67 o 
  -2   6  17      172.25      335.83    148.16 o 
   0   6  17      489.64      455.03    152.49 o 
   2   6  17      351.61      327.12    147.45 o 
   4   6  17      313.95      528.11    184.91 o 
   6   6  17       20.79       93.07    191.93 o 
 -15   7  17      920.43      899.01    253.70 o 
 -13   7  17     1677.21     2097.70    279.42 o 
 -11   7  17     1381.77     1385.41    201.52 o 
  -9   7  17     1890.01     1971.98    224.54 o 
  -7   7  17      198.14      258.14    131.09 o 
  -5   7  17     2467.87     2479.62    231.46 o 
  -3   7  17      237.01      214.81    147.65 o 
  -1   7  17     1417.51     1392.71    197.24 o 
   1   7  17        1.88        0.00    135.69 o 
   3   7  17      829.96      926.79    179.53 o 
   5   7  17       76.43       80.88    197.41 o 
   7   7  17      583.78      977.95    262.28 o 
 -14   8  17        1.79      142.06    216.07 o 
 -12   8  17     1460.64     1794.71    561.25 o 
 -10   8  17        6.81        0.00    151.02 o 
  -8   8  17     2567.04     2456.31    233.79 o 
  -6   8  17      529.20      712.87    180.20 o 
  -4   8  17     2476.59     2812.01    236.96 o 
  -2   8  17      698.65      607.49    180.58 o 
   0   8  17     1054.13      996.74    231.12 o 
   2   8  17      515.29      688.14    176.56 o 
   4   8  17      569.49      465.60    178.68 o 
   6   8  17      367.20      607.12    350.91 o 
 -13   9  17      365.12      468.66    246.75 o 
 -11   9  17       17.51        0.00    220.93 o 
  -9   9  17      494.98      502.45    186.74 o 
  -7   9  17        1.01      170.29    179.73 o 
  -5   9  17     1708.32     1948.77    241.95 o 
  -3   9  17       10.88        0.00    176.85 o 
  -1   9  17     2020.37     1848.25    222.68 o 
   1   9  17       28.56        0.00    151.22 o 
   3   9  17      867.25      887.42    221.78 o 
   5   9  17        0.52        0.00    209.59 o 
 -12  10  17       11.56        0.00    217.92 o 
 -10  10  17       33.29       82.20    230.20 o 
  -8  10  17       49.96       73.29    179.42 o 
  -6  10  17       21.15        0.00    181.62 o 
  -4  10  17       76.14      177.76    172.84 o 
  -2  10  17      142.54      304.64    190.64 o 
   0  10  17      172.09      389.46    203.30 o 
   2  10  17       82.67      101.27    167.51 o 
   4  10  17        7.63        0.00    229.20 o 
  -9  11  17     1084.54     1342.50    293.01 o 
  -7  11  17        0.37        0.00    202.97 o 
  -5  11  17       97.13      106.35    191.88 o 
  -3  11  17       34.62       75.16    177.78 o 
  -1  11  17      869.18      903.93    217.33 o 
   1  11  17       28.90        0.00    208.95 o 
  -6  12  17      335.18      552.52    207.32 o 
  -4  12  17     1554.88     1737.68    301.84 o 
  -2  12  17      874.92     1114.62    227.66 o 
 -16   0  18     1575.86     1563.41    402.48 o 
 -14   0  18     3181.41     3478.26    334.42 o 
 -12   0  18     2557.42     2665.14    294.35 o 
 -10   0  18      697.98      707.88    258.88 o 
  -8   0  18    12875.54    11460.32    777.66 o 
  -6   0  18     4828.13     4135.38    439.90 o 
  -4   0  18     1777.91     1758.78    299.33 o 
  -2   0  18     4138.02     3918.54    735.19 o 
   0   0  18     1276.18     1304.67    332.71 o 
   2   0  18      588.68      287.20    297.31 o 
   4   0  18        6.75      161.80    271.02 o 
   6   0  18      600.34      647.21    360.01 o 
   8   0  18        4.81        0.00    303.38 o 
 -15   1  18        0.94      183.33    169.26 o 
 -13   1  18     1178.05     1263.45    163.14 o 
 -11   1  18      278.33      398.57    146.39 o 
  -9   1  18     4710.85     4479.33    247.26 o 
  -7   1  18      734.70      562.78    128.84 o 
  -5   1  18     1890.15     1924.68    159.66 o 
  -3   1  18       39.06        0.00    113.44 o 
  -1   1  18     1661.95     1655.49    183.86 o 
   1   1  18     1959.60     1777.05    200.87 o 
   3   1  18      869.46     1227.88    183.28 o 
   5   1  18      205.25      130.29    159.28 o 
   7   1  18      148.60      114.35    229.78 o 
 -16   2  18      197.00      243.33    241.31 o 
 -14   2  18       16.95      124.36    160.08 o 
 -12   2  18        0.72       92.44    129.06 o 
 -10   2  18       67.15       83.27    116.88 o 
  -8   2  18       22.86        0.00    114.01 o 
  -6   2  18      328.41      322.21    148.41 o 
  -4   2  18        7.82        0.00    118.64 o 
  -2   2  18      729.54      714.54    192.73 o 
   0   2  18      110.95        0.00    128.26 o 
   2   2  18      694.85      569.29    164.02 o 
   4   2  18        4.70      261.12    150.46 o 
   6   2  18       20.94        0.00    159.15 o 
 -15   3  18       83.26      226.06    223.96 o 
 -13   3  18     1141.50     1186.29    235.96 o 
 -11   3  18     1243.70     1268.06    178.66 o 
  -9   3  18        9.21        0.00    134.03 o 
  -7   3  18       87.64       82.20    131.00 o 
  -5   3  18        6.65        0.00    134.52 o 
  -3   3  18      535.49      512.14    149.68 o 
  -1   3  18      463.01      572.47    162.59 o 
   1   3  18      328.12      300.19    141.11 o 
   3   3  18      163.04      220.88    143.43 o 
   5   3  18       43.33      207.27    156.26 o 
   7   3  18       42.43      141.22    179.76 o 
 -14   4  18      796.31      584.51    309.45 o 
 -12   4  18      196.45      207.60    190.62 o 
 -10   4  18      904.56      870.58    167.80 o 
  -8   4  18      246.22      376.60    145.97 o 
  -6   4  18     3240.65     3025.69    237.24 o 
  -4   4  18      112.34      219.17    149.04 o 
  -2   4  18      873.65      762.14    171.77 o 
   0   4  18       84.33       54.25    139.43 o 
   2   4  18     1335.90     1737.58    210.06 o 
   4   4  18       86.83      150.69    163.50 o 
   6   4  18      455.78      825.70    196.56 o 
 -15   5  18       56.70      279.05    279.11 o 
 -13   5  18     2321.44     2590.85    451.02 o 
 -11   5  18        0.28       35.42    197.80 o 
  -9   5  18     2742.50     2836.36    245.33 o 
  -7   5  18       67.33      211.26    162.30 o 
  -5   5  18     3890.21     3863.00    267.19 o 
  -3   5  18       33.82        0.00    126.15 o 
  -1   5  18     1141.53     1112.54    199.71 o 
   1   5  18      308.97      345.83    150.64 o 
   3   5  18      876.88     1152.88    237.39 o 
   5   5  18      117.10      207.61    166.93 o 
 -14   6  18     1759.05     2019.08    296.03 o 
 -12   6  18     1553.53     1256.62    239.52 o 
 -10   6  18     1820.77     1757.13    318.55 o 
  -8   6  18     1515.36     1367.86    196.52 o 
  -6   6  18      636.21      792.21    173.59 o 
  -4   6  18      953.59     1049.45    181.37 o 
  -2   6  18     1118.80     1156.55    212.69 o 
   0   6  18       20.75      173.54    141.74 o 
   2   6  18      509.74      623.18    170.14 o 
   4   6  18        0.26        0.00    148.35 o 
   6   6  18      269.30      502.79    242.67 o 
 -13   7  18      256.91      307.18    227.54 o 
 -11   7  18       29.80        3.30    163.22 o 
  -9   7  18      399.74      344.97    209.90 o 
  -7   7  18       21.46      106.22    151.65 o 
  -5   7  18       25.64      101.26    147.13 o 
  -3   7  18       29.99        0.00    157.15 o 
  -1   7  18       38.39      163.79    158.43 o 
   1   7  18       58.22      155.92    152.92 o 
   3   7  18       20.99        0.00    157.39 o 
   5   7  18       20.29        0.00    206.48 o 
 -12   8  18      265.42      240.28    231.84 o 
 -10   8  18      368.62      398.28    183.87 o 
  -8   8  18      204.67      113.19    208.42 o 
  -6   8  18       10.14        0.00    201.91 o 
  -4   8  18       46.49        0.00    151.53 o 
  -2   8  18       50.41      105.36    156.90 o 
   0   8  18      143.64      165.53    169.89 o 
   2   8  18       45.94      208.07    171.65 o 
   4   8  18        4.01       46.93    211.38 o 
 -11   9  18        6.77        1.00    227.06 o 
  -9   9  18     1961.08     2110.35    257.95 o 
  -7   9  18        0.77       82.09    174.53 o 
  -5   9  18     1014.68     1220.79    272.98 o 
  -3   9  18        2.34       30.45    190.79 o 
  -1   9  18      989.64      937.84    197.14 o 
   1   9  18       10.43      113.66    165.80 o 
   3   9  18      295.60      315.69    184.55 o 
 -10  10  18     1459.82     1977.42    319.52 o 
  -8  10  18      247.66      412.41    201.02 o 
  -6  10  18     1253.17     1155.32    218.66 o 
  -4  10  18      215.75      236.25    215.18 o 
  -2  10  18     1158.39     1489.62    284.21 o 
   0  10  18      367.91      566.64    254.80 o 
  -7  11  18       95.46      209.81    200.58 o 
  -5  11  18      785.99      884.66    228.08 o 
  -3  11  18      231.56      238.99    220.49 o 
  -1  11  18      227.94      284.73    256.23 o 
 -15   1  19      420.01      589.82    197.87 o 
 -13   1  19      643.69      715.98    160.38 o 
 -11   1  19      912.33      963.46    152.55 o 
  -9   1  19     3035.30     2426.50    191.11 o 
  -7   1  19     2134.76     2045.92    188.00 o 
  -5   1  19     1111.83     1154.34    180.26 o 
  -3   1  19        9.03        0.00    137.38 o 
  -1   1  19      355.33      213.79    143.22 o 
   1   1  19      309.23      499.71    158.15 o 
   3   1  19       71.04      188.09    293.27 o 
   5   1  19      238.96      229.85    221.33 o 
 -14   2  19     2171.97     2352.59    235.46 o 
 -12   2  19        3.40      107.86    153.16 o 
 -10   2  19     2396.31     2462.84    256.61 o 
  -8   2  19       95.87       82.82    133.75 o 
  -6   2  19     4224.42     3870.32    281.45 o 
  -4   2  19       26.15        0.00    123.76 o 
  -2   2  19     2982.30     3175.63    285.01 o 
   0   2  19      231.55      332.76    156.72 o 
   2   2  19     1172.72     1689.94    298.69 o 
   4   2  19        0.39       66.54    163.22 o 
   6   2  19      187.09      572.87    192.22 o 
 -13   3  19      990.26     1151.36    253.17 o 
 -11   3  19        3.33        0.00    146.88 o 
  -9   3  19      851.70      758.76    171.45 o 
  -7   3  19     1360.18     1348.01    186.17 o 
  -5   3  19      643.99      494.01    154.46 o 
  -3   3  19     2011.33     1986.65    250.40 o 
  -1   3  19      537.16      474.02    162.29 o 
   1   3  19      664.08      948.72    182.91 o 
   3   3  19       53.82       51.42    162.19 o 
   5   3  19      379.30      455.45    188.25 o 
 -14   4  19      124.84        0.00    301.36 o 
 -12   4  19      413.84      281.98    213.03 o 
 -10   4  19     1401.81     1321.19    193.66 o 
  -8   4  19      356.71      376.46    148.95 o 
  -6   4  19      738.60      733.35    163.83 o 
  -4   4  19        3.32       74.83    144.80 o 
  -2   4  19      327.86      384.54    164.25 o 
   0   4  19      324.60      351.34    164.70 o 
   2   4  19      478.09      674.18    171.06 o 
   4   4  19       81.20      224.06    169.64 o 
 -13   5  19        9.62       31.60    201.27 o 
 -11   5  19       19.22        0.00    198.64 o 
  -9   5  19       10.78      169.10    159.37 o 
  -7   5  19       64.27       99.68    147.97 o 
  -5   5  19      202.62       36.76    148.22 o 
  -3   5  19       20.45      159.22    148.07 o 
  -1   5  19       36.98       27.85    142.67 o 
   1   5  19       27.86        0.00    153.82 o 
   3   5  19        0.21        0.00    256.37 o 
   5   5  19        0.53        9.64    179.08 o 
 -12   6  19        3.21       79.77    203.76 o 
 -10   6  19      982.94      952.59    246.81 o 
  -8   6  19        4.23        0.00    153.24 o 
  -6   6  19      754.53      662.43    189.48 o 
  -4   6  19       69.39      199.23    160.85 o 
  -2   6  19      613.53      696.91    183.07 o 
   0   6  19        0.15        0.00    151.28 o 
   2   6  19      354.88      432.33    177.00 o 
   4   6  19       65.48       63.62    165.98 o 
 -11   7  19      691.21      832.57    257.41 o 
  -9   7  19      524.95      510.48    245.74 o 
  -7   7  19     1385.75     1211.16    203.24 o 
  -5   7  19      868.01      761.60    181.81 o 
  -3   7  19      945.52      896.87    186.86 o 
  -1   7  19      240.00      250.45    159.89 o 
   1   7  19      518.54      501.48    182.28 o 
   3   7  19       47.43        0.00    168.06 o 
 -10   8  19     1862.94     2060.88    293.14 o 
  -8   8  19       78.11       61.82    229.60 o 
  -6   8  19     2035.44     1940.88    287.38 o 
  -4   8  19       40.51       73.61    160.95 o 
  -2   8  19     1055.46     1215.84    205.13 o 
   0   8  19      204.84      250.57    173.29 o 
   2   8  19      559.95      511.57    187.77 o 
  -9   9  19      337.09      534.24    255.70 o 
  -7   9  19      228.30      124.91    223.40 o 
  -5   9  19      545.74      590.32    261.77 o 
  -3   9  19      277.91      270.63    284.51 o 
  -1   9  19      138.68      116.04    174.15 o 
  -6  10  19       75.30      254.85    240.43 o 
  -4  10  19       19.41       98.55    251.62 o 
 -14   0  20     3399.92     3328.20    629.00 o 
 -12   0  20      442.50      574.24    213.77 o 
 -10   0  20     1398.78     1188.69    230.24 o 
  -8   0  20     1445.30     1111.06    221.99 o 
  -6   0  20      897.70      824.41    319.56 o 
  -4   0  20     1180.21      995.08    311.47 o 
  -2   0  20      950.21      837.32    293.27 o 
   0   0  20      960.21      752.38    339.78 o 
   2   0  20       95.69      173.94    260.91 o 
   4   0  20      485.08      351.92    370.12 o 
 -13   1  20      614.62      522.08    159.57 o 
 -11   1  20     1417.51     1178.42    194.20 o 
  -9   1  20      101.18      172.13    150.96 o 
  -7   1  20     1790.35     1565.68    196.88 o 
  -5   1  20       26.64        0.00    143.80 o 
  -3   1  20     1011.69     1010.31    208.55 o 
  -1   1  20       48.74        0.00    152.60 o 
   1   1  20      828.02     1218.93    254.27 o 
   3   1  20       47.61        0.00    199.22 o 
 -12   2  20        0.33       22.94    162.94 o 
 -10   2  20      134.16      178.20    170.85 o 
  -8   2  20       11.61      241.40    152.92 o 
  -6   2  20      275.89      178.05    157.62 o 
  -4   2  20      119.79      320.96    205.32 o 
  -2   2  20        2.08        0.00    149.82 o 
   0   2  20        7.61      149.50    156.69 o 
   2   2  20       52.56        0.00    159.61 o 
   4   2  20       43.06        0.00    222.04 o 
 -13   3  20       11.45       65.89    209.48 o 
 -11   3  20       20.98      137.75    175.53 o 
  -9   3  20      311.21      277.52    163.97 o 
  -7   3  20      301.65      286.67    161.25 o 
  -5   3  20       17.27       24.55    150.17 o 
  -3   3  20       54.53       69.38    156.73 o 
  -1   3  20       27.24       59.75    150.00 o 
   1   3  20       77.86        0.00    154.47 o 
   3   3  20        6.02      169.27    166.57 o 
 -12   4  20        8.47      170.44    215.97 o 
 -10   4  20     1437.60     1634.55    216.65 o 
  -8   4  20      547.98      641.85    189.75 o 
  -6   4  20      494.32      442.93    154.51 o 
  -4   4  20      303.51      515.22    165.81 o 
  -2   4  20      411.50      470.76    168.77 o 
   0   4  20      589.51      582.46    177.45 o 
   2   4  20      263.12      426.67    180.76 o 
 -11   5  20     2590.84     2363.36    320.22 o 
  -9   5  20       35.58      108.72    159.79 o 
  -7   5  20     1694.14     1674.71    219.58 o 
  -5   5  20       89.36       28.89    158.04 o 
  -3   5  20     2218.89     2248.51    239.83 o 
  -1   5  20        5.40      265.37    164.75 o 
   1   5  20     1073.89     1465.21    284.39 o 
   3   5  20       50.19        0.00    163.03 o 
 -10   6  20      623.28      612.93    226.11 o 
  -8   6  20      198.52      400.14    170.95 o 
  -6   6  20      479.34      487.29    181.81 o 
  -4   6  20      382.31      236.65    169.98 o 
  -2   6  20      234.66      383.11    170.24 o 
   0   6  20      232.79      161.30    177.25 o 
   2   6  20      102.95       45.73    179.65 o 
  -9   7  20       10.31       42.75    224.04 o 
  -7   7  20       77.05      141.01    178.42 o 
  -5   7  20        0.02        0.00    170.20 o 
  -3   7  20        3.55        0.00    161.62 o 
  -1   7  20        6.41       93.61    179.05 o 
   1   7  20       52.87      263.25    180.76 o 
  -8   8  20       43.75       34.12    248.65 o 
  -6   8  20       11.62       39.59    179.07 o 
  -4   8  20       12.48       27.46    170.92 o 
  -2   8  20      173.72       49.44    194.24 o 
 -11   1  21      273.31      291.95    176.23 o 
  -9   1  21       67.03      110.12    157.26 o 
  -7   1  21      801.95      952.70    178.45 o 
  -5   1  21        1.01        0.00    151.72 o 
  -3   1  21       83.76      156.96    197.98 o 
  -1   1  21      190.72      189.68    203.61 o 
   1   1  21       51.45      107.99    216.63 o 
 -12   2  21      926.79     1008.12    213.57 o 
 -10   2  21      731.24      627.86    179.40 o 
  -8   2  21     1458.61     1431.56    200.51 o 
  -6   2  21      466.98      327.39    165.51 o 
  -4   2  21      668.72      547.18    171.91 o 
  -2   2  21      248.79      334.66    157.58 o 
   0   2  21      471.35      465.34    387.31 o 
   2   2  21       42.29        0.00    211.77 o 
 -11   3  21     1854.23     1695.38    228.58 o 
  -9   3  21      421.81      360.82    168.34 o 
  -7   3  21     1320.72     1275.65    194.76 o 
  -5   3  21      545.18      484.99    177.37 o 
  -3   3  21      859.86     1105.28    203.10 o 
  -1   3  21      213.33      253.14    178.74 o 
   1   3  21      389.71      640.33    182.37 o 
 -10   4  21        1.41       92.17    164.09 o 
  -8   4  21      324.76      303.66    192.08 o 
  -6   4  21       44.94      155.28    170.84 o 
  -4   4  21      540.27      427.09    183.89 o 
  -2   4  21      102.71        2.11    158.23 o 
   0   4  21      346.70      548.45    198.82 o 
  -9   5  21        0.52       74.00    172.26 o 
  -7   5  21       58.11        0.00    170.89 o 
  -5   5  21        8.37        0.00    169.24 o 
  -3   5  21       63.92        0.00    174.81 o 
  -1   5  21        0.23        0.00    171.07 o 
  -8   6  21      273.23      345.99    183.61 o 
  -6   6  21       26.17        0.00    171.50 o 
  -4   6  21      538.24      563.01    197.23 o 
  -2   6  21       23.95      154.24    163.97 o 
  -8   0  22      916.27      804.96    329.67 o 
  -6   0  22      441.06      349.90    299.33 o 
  -4   0  22      886.93      980.92    355.96 o 
  -2   0  22       27.97        0.00    297.31 o 
  -9   1  22      371.00      286.63    220.24 o 
  -7   1  22      125.72        0.00    191.87 o 
  -5   1  22      502.29      411.88    223.54 o 
  -3   1  22      149.67      260.12    228.61 o 
  -1   1  22      303.18      243.46    245.38 o 
  -8   2  22      274.88      166.36    169.52 o 
  -6   2  22       14.75      115.69    175.42 o 
  -4   2  22       53.83      203.95    200.29 o 
  -2   2  22       11.64      112.69    210.73 o 
  -7   3  22       27.17       63.93    164.19 o 
  -5   3  22       59.06      282.26    187.07 o 
  -3   3  22       24.52        5.37    170.00 o 
  -6   4  22        0.13        0.00    171.86 o 
  -4   4  22      743.42      918.24    212.36 o 
                                                 
